# Supplementary material for: The Relationship Between Fears of Compassion, Emotion Regulation Difficulties, and Emotional Eating in College Students: A Moderated Mediation Model
Source: Front Psychol. 2021 Dec 30;12:780144. doi: 10.3389/fpsyg.2021.780144 (PMC8755638; doi:10.3389/fpsyg.2021.780144)
Supplement: Supplementary file 1 [file Data_Sheet_1.CSV]

2	2	3	2	2	2	2	2	3	2	4	4	4	4	2	3	2	4	4	4	2	1	2	3	2	4	3	2	2	2	2	3	4	3	3	3	3	2	1	4	1	1	1	1	1	3	3	4	4	4
4	3	3	2	4	3	4	2	3	2	4	2	5	4	2	3	5	5	3	4	1	4	4	4	1	4	3	2	5	5	2	3	5	5	3	4	3	4	3	2	5	5	5	3	3	1	5	5	5	5
2	2	2	2	2	2	2	2	2	2	3	2	3	1	3	3	3	3	3	3	2	3	2	1	2	3	1	1	2	2	2	1	2	3	2	1	1	3	3	3	3	3	3	3	3	3	3	3	3	3
1	1	5	2	2	1	1	3	1	1	2	2	4	3	2	2	3	3	3	3	3	3	3	3	3	3	3	2	2	2	4	2	2	1	4	2	1	1	1	1	1	1	1	1	1	1	1	1	1	1
3	4	2	4	4	4	4	5	2	3	1	1	1	1	2	1	4	4	3	4	1	4	1	3	1	4	1	1	1	1	1	1	2	5	1	1	4	3	4	2	3	2	4	4	3	4	2	1	1	1
2	2	2	2	1	4	2	2	2	2	4	2	3	2	2	4	5	4	2	3	2	2	4	3	2	4	2	2	3	3	3	3	3	3	3	3	3	3	3	3	3	3	3	3	3	3	3	3	3	3
2	2	2	2	4	2	2	2	4	2	4	3	4	2	5	4	3	4	3	3	4	3	4	2	4	4	4	3	4	4	2	2	4	4	2	2	3	1	1	1	3	3	2	3	3	3	3	3	3	3
1	1	2	1	2	3	3	3	2	1	2	2	2	1	1	1	2	3	1	2	1	1	5	3	2	2	1	1	1	1	1	1	1	2	3	2	3	3	3	3	3	3	3	3	3	3	3	3	3	3
3	3	2	2	2	2	3	3	2	3	2	2	2	2	2	2	4	2	2	4	2	3	2	2	2	2	2	2	2	2	2	2	2	4	2	2	3	3	3	3	3	3	3	3	3	3	3	3	3	3
3	2	3	2	2	3	3	2	3	2	3	2	3	2	2	2	3	4	2	4	2	3	3	4	2	3	3	3	3	4	2	2	3	3	3	3	3	3	3	3	3	2	2	2	3	3	3	3	3	3
2	2	4	2	2	2	2	2	3	2	4	4	4	4	4	4	2	4	4	2	4	2	3	2	4	4	4	4	4	4	4	4	4	2	4	4	2	4	4	4	3	4	3	4	4	3	4	3	4	4
2	2	4	1	2	2	2	2	4	2	4	4	4	3	3	2	3	3	3	3	4	2	3	3	4	3	3	2	4	3	2	1	3	2	3	3	3	3	4	5	1	2	2	1	1	1	1	2	1	3
2	3	3	2	2	4	4	4	3	3	2	2	4	3	3	3	3	4	4	4	2	4	4	4	2	4	4	4	2	2	2	3	5	3	4	4	2	1	1	3	1	1	1	1	1	1	1	3	1	2
1	2	1	1	2	2	1	3	2	1	2	2	3	2	1	2	2	2	2	2	2	2	2	2	2	3	2	2	2	2	2	2	3	2	3	2	2	2	2	2	2	1	2	1	1	2	2	2	2	1
2	2	3	3	3	3	3	3	3	3	3	3	3	3	3	3	3	3	3	3	3	3	3	3	3	3	3	3	3	3	3	3	3	3	3	3	3	3	3	3	3	3	3	3	3	3	3	3	3	3
2	2	1	2	1	3	2	3	2	2	2	1	2	1	1	1	2	2	1	2	1	2	2	2	1	2	1	1	1	1	1	1	1	2	1	1	1	1	1	2	1	2	1	3	3	3	2	2	2	1
2	1	2	2	2	2	3	2	2	2	3	3	3	3	3	3	3	3	2	4	2	3	3	3	3	3	3	3	3	3	3	3	3	3	3	3	3	2	3	3	3	3	2	5	2	3	3	3	3	3
4	4	2	2	2	4	4	5	1	5	1	1	1	2	1	2	5	2	1	5	1	5	1	5	1	1	1	1	1	1	1	2	1	4	1	2	3	1	3	3	3	3	3	3	3	2	1	2	1	3
2	2	2	1	1	3	3	2	2	1	3	3	5	4	3	1	4	5	3	4	1	4	3	3	1	5	3	1	3	2	1	2	5	4	3	2	3	2	1	1	3	3	3	3	3	5	1	4	2	2
2	3	3	3	3	4	4	1	4	3	4	3	4	4	4	4	3	4	4	3	3	4	4	3	3	4	4	4	4	4	4	4	3	3	4	4	1	1	1	2	1	1	1	1	1	1	5	5	5	5
2	1	2	3	3	1	2	1	3	2	1	1	5	3	2	3	3	5	2	3	1	2	2	2	2	4	3	2	3	3	2	2	2	1	3	2	3	3	3	5	3	3	3	4	3	4	1	5	1	1
2	2	4	3	3	1	2	2	4	2	4	4	4	2	2	2	1	4	2	3	4	3	4	3	4	4	3	3	3	3	3	2	3	2	4	3	3	3	3	5	3	3	3	2	3	3	5	3	4	4
1	2	4	2	1	1	1	1	4	2	4	4	4	3	4	4	2	4	4	4	4	3	3	2	4	4	4	4	4	4	4	3	4	2	4	4	2	2	1	1	1	1	1	1	1	1	1	1	1	1
1	1	5	5	3	1	3	1	5	1	5	5	3	4	4	4	2	4	4	2	4	2	4	2	4	4	4	4	4	4	4	4	4	2	4	4	4	4	4	4	4	4	4	4	4	4	4	3	2	2
2	5	1	2	2	4	4	4	2	4	2	2	2	2	2	1	3	3	2	3	2	4	2	4	2	2	2	2	2	2	2	2	2	4	2	2	2	3	1	4	2	3	2	1	1	3	2	2	2	2
1	1	3	3	2	1	1	1	3	1	3	3	3	3	3	3	3	3	3	3	3	3	3	3	3	3	3	3	3	3	3	3	3	3	3	1	3	4	2	3	3	2	1	2	2	3	2	1	2	2
3	3	4	3	2	2	3	2	4	2	4	5	5	5	5	5	2	5	3	3	3	2	2	3	3	4	2	3	3	4	3	4	3	2	3	3	3	4	3	2	2	4	3	2	3	2	3	4	3	4
2	3	2	2	2	5	3	2	2	2	2	1	3	1	2	2	3	3	3	3	1	2	1	2	2	3	2	1	3	3	2	1	2	3	2	2	1	2	3	3	2	3	1	2	3	2	1	4	3	4
2	2	3	2	2	2	2	2	3	2	3	2	3	3	2	2	2	4	3	2	2	2	2	2	2	3	3	2	3	2	3	2	3	2	3	2	1	2	2	2	2	2	2	3	3	2	4	4	4	3
3	3	4	2	2	2	3	2	2	3	4	4	4	3	3	2	3	4	4	2	3	2	3	3	3	4	1	4	3	3	3	3	3	3	3	3	3	3	3	2	2	4	1	1	1	2	3	4	2	2
1	1	5	5	1	1	1	1	1	3	3	2	3	3	3	1	3	3	3	3	1	3	3	3	3	3	3	3	3	2	1	2	3	1	3	2	4	4	4	4	4	4	4	3	3	3	3	4	3	3
2	3	3	2	4	3	3	3	4	2	3	3	2	2	2	4	3	3	3	3	3	4	4	4	2	4	2	1	2	3	3	3	3	3	3	3	3	4	3	3	4	3	4	4	4	3	3	4	4	4
1	1	4	3	2	3	3	3	4	2	3	3	3	2	1	1	4	2	2	3	3	4	3	3	3	3	3	3	4	4	4	4	2	3	4	4	5	5	4	3	3	4	4	2	3	5	2	5	2	2
2	2	3	2	2	3	2	3	2	2	3	2	3	1	1	2	4	3	2	2	1	2	2	2	1	2	1	1	1	1	1	1	2	4	3	2	4	3	3	3	2	4	3	4	4	4	1	3	1	1
2	2	2	1	1	2	2	2	3	1	3	3	4	2	3	3	3	4	3	3	4	3	2	4	1	2	2	1	2	4	4	1	1	5	4	1	1	3	2	2	1	2	1	1	1	1	3	4	2	3
2	3	4	2	3	2	2	1	4	2	5	3	4	3	4	4	2	5	4	4	3	4	5	3	4	5	4	3	4	5	4	3	4	3	5	4	2	5	3	2	5	2	3	3	4	5	5	5	5	5
2	2	2	2	2	3	3	2	2	2	4	2	4	3	1	1	2	4	3	3	3	2	4	2	4	4	4	3	3	3	2	2	3	2	3	3	4	3	4	4	4	4	4	4	4	4	3	3	2	2
2	2	2	3	3	3	4	3	3	2	2	2	3	2	2	2	3	3	2	2	2	2	3	2	2	3	3	4	3	3	2	2	3	4	3	4	1	3	2	1	1	4	1	1	3	1	1	4	4	4
2	3	4	2	2	2	1	1	2	1	2	2	4	2	2	2	2	4	2	3	1	3	4	4	1	4	2	4	1	1	1	2	4	3	5	2	1	1	2	3	1	2	1	1	1	1	3	1	1	1
2	2	3	3	2	3	3	3	3	3	3	3	3	2	3	3	4	3	2	3	3	2	3	3	2	3	3	2	3	2	2	2	3	3	3	3	4	3	2	3	2	3	3	3	2	3	2	2	2	3
2	2	3	2	3	2	3	2	3	3	4	3	3	2	3	3	2	4	2	4	2	2	4	2	3	4	2	3	3	3	3	3	4	3	3	3	4	1	1	3	3	4	3	2	1	2	3	4	4	2
2	2	2	2	2	2	2	2	2	2	2	2	2	2	2	1	4	2	2	2	2	2	2	2	2	3	2	2	2	2	2	2	2	3	2	2	3	3	3	3	3	4	3	3	2	3	4	3	3	3
3	2	3	2	3	2	3	3	4	2	4	3	4	3	2	3	2	4	2	3	1	2	4	3	3	3	2	3	3	4	2	4	4	3	3	2	3	3	4	4	3	4	2	2	3	3	2	2	4	3
2	1	3	1	4	2	3	2	4	2	3	4	5	3	3	4	1	4	3	3	3	4	1	2	3	4	2	4	1	5	3	1	4	3	3	2	1	2	1	2	1	3	1	1	1	1	1	1	1	2
2	2	2	2	2	2	3	2	3	2	2	2	2	2	2	2	3	2	2	2	2	3	3	2	2	2	2	2	2	3	2	2	2	3	3	2	4	3	2	3	3	2	3	4	3	3	4	4	4	4
1	1	5	2	2	2	2	2	3	1	3	2	4	2	1	2	2	4	2	3	2	4	5	2	2	4	2	2	3	5	3	2	3	3	4	5	3	3	3	3	2	2	3	2	3	4	1	4	1	1
3	2	3	2	2	2	3	2	2	2	4	3	3	2	4	3	2	3	2	3	3	2	3	2	2	3	2	2	3	2	2	2	3	2	4	3	3	3	3	3	4	3	3	4	2	4	4	4	4	4
2	2	2	2	3	2	4	2	3	2	2	3	4	2	3	2	2	3	2	3	2	3	1	3	3	3	2	2	3	1	2	2	3	3	3	4	1	3	1	3	1	4	1	1	1	2	2	4	4	2
1	1	2	1	2	2	2	2	2	3	2	2	3	2	2	2	3	3	2	2	2	2	2	2	2	3	2	2	2	2	2	2	2	3	2	3	2	2	2	3	2	2	2	2	2	2	2	3	2	2
2	2	2	1	2	2	2	2	3	1	3	2	2	2	3	2	2	3	1	1	1	1	5	1	3	2	1	1	3	5	2	1	3	2	3	2	2	1	1	2	1	2	1	1	1	1	1	1	2	1
1	1	3	2	2	2	1	1	2	2	2	2	3	1	1	1	4	2	1	2	2	5	1	5	1	2	2	2	2	2	2	2	2	2	2	3	2	2	2	2	2	2	2	2	2	2	2	2	2	2
2	2	3	3	3	2	3	2	3	2	4	3	3	2	2	2	4	2	2	4	2	4	2	4	2	2	3	2	2	2	2	2	2	4	2	2	2	2	2	2	2	2	2	2	2	2	2	2	2	2
2	3	4	1	3	3	2	2	4	2	4	4	3	3	2	2	4	2	2	3	3	2	2	2	4	3	3	3	3	3	3	3	3	3	3	3	3	3	3	4	3	3	2	3	3	3	1	3	2	2
1	1	3	1	1	3	1	2	5	2	1	3	3	3	1	1	3	4	1	3	4	4	3	2	4	2	3	3	4	1	1	1	3	3	4	1	5	4	1	5	4	1	3	3	4	4	3	3	3	4
2	2	4	2	2	4	3	3	3	2	4	3	4	4	4	3	3	3	3	3	3	3	4	3	3	4	4	3	4	4	3	4	4	2	4	4	3	3	3	3	3	3	3	3	3	3	3	3	3	3
3	3	3	1	3	4	4	3	3	3	4	4	4	4	2	1	5	1	1	4	2	3	2	3	2	2	2	2	2	2	2	2	2	4	2	2	2	2	2	2	2	2	2	2	2	2	2	2	2	2
2	2	4	3	3	2	3	2	3	3	3	3	3	4	3	1	3	3	3	3	3	3	3	3	3	3	3	3	3	2	3	2	3	3	2	2	3	3	3	3	2	3	3	3	3	3	3	3	3	3
3	2	3	2	3	2	2	2	2	4	2	2	2	2	2	2	4	2	2	2	2	4	2	4	2	2	2	2	2	2	2	2	3	3	3	3	3	3	3	2	2	2	2	2	2	2	2	2	2	2
2	2	3	2	2	2	3	3	2	2	2	2	2	2	2	2	4	2	2	2	2	3	3	2	3	2	2	1	2	2	1	1	1	5	2	1	4	4	4	4	4	3	3	4	4	4	2	3	3	3
2	2	1	1	2	2	2	2	2	2	2	1	1	1	1	1	4	2	1	2	1	2	2	2	2	2	1	2	2	2	2	1	2	4	2	1	4	4	4	4	4	4	4	2	1	4	2	2	2	2
2	2	2	1	2	3	2	3	2	2	2	2	3	2	2	2	3	3	2	3	2	3	2	3	2	3	2	2	3	2	2	2	3	2	3	2	4	3	3	4	3	3	3	2	4	3	2	3	2	2
3	3	2	3	3	1	3	1	4	3	4	5	5	4	3	3	2	3	3	3	5	3	3	4	4	3	3	4	3	4	4	3	3	2	4	5	3	4	3	3	4	5	5	4	3	4	4	3	4	3
2	3	2	2	2	2	3	2	2	2	3	4	4	2	2	2	2	3	2	3	3	3	4	2	3	3	2	2	2	3	2	2	2	3	2	2	4	4	2	2	2	3	3	2	2	3	4	3	3	3
2	2	3	2	2	2	2	2	3	3	2	2	2	2	2	2	4	2	2	4	2	3	2	4	2	2	2	3	3	3	2	2	2	4	3	3	3	3	3	3	3	3	3	3	2	2	2	4	2	2
2	2	3	2	3	2	3	2	3	2	2	2	4	2	2	4	2	4	2	3	2	4	3	2	2	4	2	4	3	4	3	2	3	3	4	3	2	2	2	2	2	2	2	2	2	2	4	3	4	4
1	2	2	1	3	2	2	2	2	2	3	3	3	2	3	2	2	3	3	2	2	2	3	2	2	2	2	2	2	2	2	2	3	2	3	3	3	3	2	4	2	3	3	2	2	3	3	3	3	3
3	3	3	3	3	3	2	2	3	3	3	4	3	1	1	1	4	2	2	3	2	4	2	4	2	3	2	3	2	3	3	2	3	4	3	2	2	2	2	2	2	2	2	2	2	2	2	2	2	3
2	2	4	3	2	2	2	2	3	2	2	2	4	1	1	1	4	2	1	2	1	3	1	4	2	3	1	1	1	1	1	1	2	2	2	2	3	2	3	4	3	2	2	1	1	3	2	3	2	2
2	2	5	2	2	2	2	2	4	2	4	5	4	4	2	2	2	5	4	2	4	2	4	4	4	4	3	3	5	5	5	3	5	1	5	5	5	5	5	5	5	5	5	5	5	5	5	5	5	5
1	1	3	5	3	4	1	1	2	1	5	5	2	2	2	2	4	2	2	4	2	4	2	4	2	2	2	2	2	2	2	2	2	4	2	2	2	2	2	2	2	2	2	2	2	2	2	2	2	2
2	2	4	4	4	2	2	2	1	5	1	1	1	2	2	1	5	2	1	2	1	2	1	5	1	1	1	1	1	1	1	1	3	5	3	1	4	4	4	4	1	1	1	1	1	1	1	1	1	1
2	1	2	2	2	2	2	2	2	1	4	2	5	3	3	2	2	4	2	3	1	2	2	2	1	4	3	1	2	2	1	1	2	4	4	3	3	3	2	1	1	3	4	2	2	5	2	5	2	4
2	2	3	2	2	2	2	2	3	1	3	2	4	2	1	1	3	4	2	3	3	2	2	2	2	4	2	2	3	2	1	1	3	3	3	1	3	3	4	4	2	4	2	2	2	2	2	2	2	1
2	3	3	2	1	3	4	3	2	3	3	3	4	3	2	2	4	4	4	4	3	4	3	4	3	4	4	3	4	4	2	3	3	4	4	4	1	1	1	2	1	1	1	1	2	1	1	1	1	1
1	1	3	1	1	2	3	3	1	3	2	1	1	1	2	2	5	1	1	5	1	4	2	3	1	1	1	1	1	1	1	1	1	5	1	1	1	1	1	1	1	1	1	1	1	1	1	1	1	1
2	2	2	2	2	2	2	2	1	2	3	2	2	2	2	1	2	3	2	2	2	2	3	2	2	3	2	2	3	2	1	2	2	3	3	2	1	3	3	2	2	2	3	2	2	3	3	3	3	3
3	3	3	3	4	3	4	2	4	2	3	4	5	2	3	3	2	5	3	3	2	3	5	3	2	4	2	3	4	4	3	2	4	3	3	4	1	1	1	5	1	2	1	1	1	5	2	4	3	3
3	3	2	2	3	3	3	3	3	3	3	3	4	3	2	2	3	4	3	4	3	2	3	2	3	3	3	3	3	3	3	3	3	3	3	3	4	4	3	4	4	4	4	4	3	4	3	4	3	3
2	2	4	1	1	2	3	2	2	2	2	2	2	2	2	1	4	4	1	2	1	3	1	2	1	2	1	1	1	1	1	1	1	3	2	1	2	1	3	4	2	4	2	2	5	5	2	2	3	4
2	2	2	2	2	2	4	1	3	4	3	3	1	1	4	1	2	3	2	1	2	3	2	2	4	3	2	3	3	3	3	2	3	3	2	2	1	1	1	3	1	1	1	1	1	1	1	1	1	1
2	2	3	2	2	2	3	2	3	2	4	4	4	3	3	2	2	4	3	2	3	2	3	3	3	3	3	2	3	3	3	3	4	3	4	3	4	4	3	4	4	3	3	3	3	4	4	4	3	4
2	3	2	2	3	2	3	2	3	3	3	2	3	1	1	1	3	2	1	4	1	4	2	4	2	2	2	1	1	2	1	1	2	4	1	2	4	3	3	4	3	4	3	3	3	4	2	2	2	2
2	3	4	2	4	2	2	2	2	4	3	3	3	2	2	1	3	3	2	4	3	4	2	4	3	2	2	2	3	2	3	2	3	4	3	3	3	2	2	3	2	3	2	2	2	2	2	2	2	2
2	2	2	2	2	2	2	2	2	4	2	2	2	2	2	2	2	3	3	3	2	4	3	4	3	2	3	2	3	3	2	3	3	4	3	3	3	3	2	3	3	2	3	2	3	2	1	2	3	2
3	3	4	2	3	3	3	3	3	3	4	4	4	3	3	2	3	2	2	3	2	4	4	4	3	3	3	3	3	3	3	3	4	3	4	4	3	3	3	3	3	3	3	3	3	3	3	3	3	3
2	2	2	2	2	2	2	1	1	1	3	1	4	3	1	2	2	4	1	2	1	2	3	3	1	4	1	1	3	2	1	1	1	4	2	2	1	1	1	3	1	1	1	1	1	3	3	3	3	3
2	2	2	2	2	2	2	3	3	5	2	2	4	2	2	4	2	4	2	4	2	4	2	4	2	2	2	2	2	2	2	2	2	4	2	2	4	4	4	4	4	4	4	4	4	2	2	4	3	2
1	1	5	5	1	1	1	1	5	4	2	2	2	2	2	1	5	1	1	2	1	5	1	5	1	2	1	1	1	1	1	1	2	4	2	2	1	1	1	1	1	1	1	1	1	1	1	3	1	1
1	1	5	1	2	1	1	1	1	1	1	1	3	2	2	2	2	2	2	3	1	2	1	3	1	1	1	1	1	1	1	1	1	5	1	1	1	1	1	5	1	1	1	1	1	1	5	5	4	4
2	2	3	1	2	1	2	2	2	2	3	2	3	2	2	1	2	3	3	3	1	2	1	2	1	3	2	1	2	2	1	2	3	2	3	2	2	2	2	4	3	3	2	1	2	3	1	3	1	1
2	2	2	3	3	2	3	3	3	2	3	3	3	2	2	2	4	3	2	3	2	2	3	4	2	4	2	2	3	3	2	2	4	2	2	1	2	2	2	3	2	2	2	2	2	2	1	3	2	2
2	2	2	2	4	4	4	3	3	3	3	3	4	3	3	3	3	3	3	3	2	3	2	2	3	3	3	3	4	3	3	1	2	4	2	2	1	1	1	1	1	1	1	1	1	1	1	1	1	1
2	2	2	3	2	2	2	3	2	2	2	1	3	2	3	3	3	4	2	4	1	3	4	2	1	4	3	3	3	2	3	2	3	3	3	2	3	1	3	4	2	1	4	4	5	1	3	3	3	3
2	2	2	2	2	2	2	2	2	2	2	2	4	3	2	2	2	4	3	3	2	2	3	3	2	4	2	2	2	3	2	1	3	2	2	2	4	3	4	3	3	3	3	2	4	3	2	3	3	3
2	2	2	1	1	2	3	2	3	1	1	1	3	2	1	2	4	3	2	3	1	3	2	2	1	3	2	2	3	2	1	1	2	2	2	2	3	4	5	5	1	5	1	1	3	3	1	2	1	1
1	2	2	2	3	2	2	2	2	2	2	2	4	3	2	1	1	2	3	3	1	2	3	2	1	3	3	1	1	3	1	1	1	5	1	1	1	1	1	5	1	1	3	1	1	1	1	2	1	1
3	3	2	2	2	3	3	3	2	3	3	2	3	3	3	3	3	3	2	4	2	3	3	3	3	3	3	2	3	3	3	3	3	3	3	3	3	3	3	3	3	3	3	3	3	3	3	3	3	3
2	2	3	3	3	2	3	2	2	2	3	1	2	3	2	3	2	2	3	1	2	2	4	2	1	1	1	1	3	3	2	1	3	2	3	2	3	2	3	3	3	4	2	4	4	4	3	3	3	3
2	2	2	2	2	3	2	3	1	3	1	1	1	1	1	1	3	2	2	3	1	3	1	1	1	1	1	1	1	1	1	1	1	3	1	1	1	1	4	3	3	2	2	2	1	3	2	3	2	2
1	1	1	1	1	1	1	1	1	1	3	1	3	2	3	2	3	3	3	4	1	2	1	3	1	4	2	2	3	1	1	1	2	4	2	2	2	1	1	1	2	2	2	2	2	2	2	2	3	2
1	1	2	2	1	3	2	3	2	2	2	1	3	1	1	1	4	3	1	2	1	1	1	2	1	3	1	1	2	1	1	1	2	3	2	1	3	2	2	2	3	2	1	1	2	3	1	3	1	1
2	2	3	2	3	2	2	1	3	1	3	3	3	2	3	2	3	3	2	2	2	2	2	2	2	3	1	3	3	3	3	1	3	1	2	1	4	3	3	5	1	1	1	1	1	5	1	1	3	2
2	2	2	1	1	2	2	2	2	4	3	2	2	3	2	2	4	3	2	4	3	4	2	4	2	2	2	3	2	2	2	2	2	4	2	2	4	3	4	3	4	4	4	4	3	4	4	4	2	3
3	3	1	2	2	2	3	4	3	1	5	1	5	2	2	1	2	4	2	4	1	2	2	1	1	4	1	1	1	3	2	1	3	3	2	1	2	1	1	3	2	1	1	1	1	2	2	3	1	2
3	3	3	3	3	3	3	3	3	3	3	3	3	3	3	3	3	3	3	3	3	3	3	3	3	3	3	3	3	3	3	3	3	3	3	3	3	3	3	3	3	3	3	3	3	3	3	3	3	3
1	1	3	2	2	2	2	2	3	2	2	2	2	2	2	2	4	2	2	2	2	2	3	2	2	2	2	1	2	3	1	2	2	2	2	2	4	2	3	4	3	4	2	2	3	3	2	4	2	2
2	2	2	2	3	2	2	2	2	1	3	3	4	2	2	1	2	4	2	3	2	2	4	2	2	4	1	2	2	4	1	1	2	1	4	2	4	5	5	5	3	5	5	1	1	5	3	3	3	3
2	2	2	3	2	3	3	2	2	1	4	4	5	3	4	3	3	5	3	4	2	3	3	2	3	4	2	4	2	3	2	2	4	4	3	1	1	2	1	4	1	1	1	1	1	1	2	5	3	3
1	1	2	2	2	1	2	1	3	1	1	1	4	3	2	2	1	3	3	3	1	2	1	2	1	3	3	1	4	2	2	3	3	4	2	3	1	1	1	1	1	1	1	1	1	1	1	1	1	1
1	1	3	1	3	2	2	1	3	1	4	2	4	2	3	2	3	3	3	3	2	3	3	2	2	4	2	3	3	3	2	2	3	2	3	3	1	1	2	3	2	2	2	2	2	2	2	2	2	2
1	1	2	1	2	2	2	3	2	2	4	3	5	3	2	2	2	2	1	3	3	3	4	2	3	4	3	1	3	3	3	3	3	3	3	3	4	2	5	5	5	3	1	1	5	1	1	1	1	1
2	2	2	2	2	4	4	2	2	2	2	2	4	2	4	4	2	4	4	2	2	4	4	4	4	3	3	3	3	3	4	3	3	3	2	3	2	2	2	2	2	2	2	2	2	2	2	2	2	2
2	2	2	1	1	2	2	2	3	2	4	3	4	3	4	3	2	3	4	3	4	3	4	3	4	3	4	3	3	4	4	3	4	3	4	3	3	4	3	4	3	4	3	4	3	4	3	4	3	4
3	3	2	3	3	3	3	3	3	3	3	3	3	3	3	3	3	3	3	3	3	3	2	3	3	3	2	3	3	3	3	3	4	3	2	2	3	2	3	3	3	3	2	3	2	2	2	3	2	2
2	2	2	2	2	3	1	3	4	2	4	1	4	1	1	2	4	2	1	4	2	4	2	4	3	3	2	2	2	2	1	1	2	2	3	2	4	4	4	4	4	4	3	3	3	4	2	2	2	2
2	3	3	2	3	3	2	3	3	3	3	2	3	3	2	3	3	3	2	3	2	3	1	3	3	3	3	2	3	3	3	3	3	4	2	3	3	3	3	3	3	3	3	3	3	3	3	3	3	3
3	3	3	3	3	3	3	3	3	3	3	3	4	2	3	4	3	3	2	3	1	3	3	3	2	2	2	2	2	2	2	2	2	4	2	2	2	2	2	2	2	2	2	2	2	2	2	2	2	2
2	2	1	3	3	2	2	3	3	1	2	3	3	2	3	1	3	4	1	3	3	2	4	4	3	4	2	1	3	3	1	1	3	3	3	3	2	2	2	1	1	3	1	1	1	1	4	4	4	1
2	2	2	2	3	2	2	3	3	2	2	2	3	3	3	3	3	3	3	3	4	3	3	3	3	3	2	3	3	4	2	3	3	4	3	2	5	2	3	2	3	3	3	3	3	3	3	3	3	3
2	2	1	2	2	2	2	2	3	2	3	3	4	3	3	1	2	4	2	3	2	2	2	2	2	4	2	2	2	2	2	2	3	2	3	2	3	2	2	3	1	1	1	1	1	1	1	1	1	1
1	2	2	2	2	2	2	2	2	1	1	1	5	2	3	3	3	4	2	3	2	3	2	3	2	4	4	2	3	2	2	2	2	4	2	2	5	2	4	4	3	3	3	1	1	3	1	5	3	3
2	2	4	2	3	3	2	3	2	2	3	2	3	2	2	2	3	2	3	2	2	2	1	2	2	4	4	2	2	2	2	2	2	4	2	2	3	2	2	4	2	2	2	2	2	2	2	2	2	2
1	1	2	1	1	2	2	2	3	2	2	1	3	1	1	1	5	2	1	2	1	1	2	1	1	3	1	1	2	1	1	1	1	5	1	1	3	3	3	3	1	2	2	2	1	2	2	2	2	2
3	3	2	2	2	3	4	3	3	2	4	3	3	3	2	3	3	4	2	4	3	3	3	4	3	3	3	3	3	2	2	2	3	4	3	3	5	4	5	5	5	5	4	4	4	4	5	5	5	5
3	3	4	3	3	4	4	3	2	2	3	4	4	2	2	3	3	4	2	3	4	3	4	2	4	4	2	3	3	3	3	2	2	3	3	3	1	1	3	4	3	3	3	3	3	2	3	3	3	2
2	2	4	3	3	2	2	2	3	2	4	2	4	3	3	3	2	4	3	4	2	3	4	3	3	4	4	3	3	4	3	3	3	3	4	3	3	3	3	2	4	4	4	3	4	3	3	3	3	3
1	1	5	1	1	1	1	1	1	5	3	1	4	3	4	5	1	5	2	4	4	2	4	2	4	4	4	4	4	4	4	4	2	2	4	4	5	4	4	4	3	3	3	3	3	3	3	3	3	3
1	1	2	2	2	1	1	1	2	1	1	1	2	1	1	1	2	3	1	2	1	2	2	1	1	3	1	1	1	1	1	1	2	2	3	2	1	1	1	3	1	1	1	1	1	1	1	1	1	1
1	1	2	2	2	2	1	2	2	2	2	2	2	1	1	1	2	2	1	2	2	2	2	1	2	2	1	1	2	2	1	1	2	4	1	1	3	2	2	4	2	5	2	5	4	4	2	3	2	1
2	2	1	1	1	2	2	2	2	2	4	2	2	1	4	1	2	2	1	2	1	2	3	2	3	1	1	3	5	4	2	1	1	2	4	2	5	2	4	2	3	5	4	1	1	4	1	1	1	1
2	2	2	2	4	2	2	2	2	2	1	1	4	2	2	4	2	4	2	3	1	2	4	2	2	4	2	2	2	4	4	2	4	3	4	3	1	2	1	4	3	4	1	1	2	1	2	2	2	4
2	2	3	1	1	2	2	2	2	2	3	2	3	3	2	3	2	4	3	4	2	2	3	3	2	3	3	2	3	3	2	2	4	3	2	2	3	3	3	3	3	3	3	3	3	3	3	3	3	3
2	2	3	2	2	3	3	3	3	2	3	3	3	2	2	2	3	3	2	2	2	2	4	2	3	3	3	2	2	3	2	3	3	2	3	3	3	2	2	3	3	3	2	4	3	3	3	3	3	3
2	2	3	1	2	2	2	2	4	2	3	2	4	1	1	1	2	3	1	3	1	2	4	2	1	2	1	3	3	5	1	1	1	1	1	1	3	1	2	3	2	2	2	2	2	3	1	1	1	1
1	1	2	1	1	2	1	1	2	2	2	2	3	2	2	1	3	3	2	2	2	2	2	2	2	3	2	2	2	1	2	1	1	2	2	1	3	3	3	3	3	3	3	3	3	3	3	3	3	3
3	3	3	3	3	3	3	3	3	3	3	3	3	3	3	3	3	3	3	3	2	3	4	3	3	4	3	4	2	3	4	3	2	2	3	3	2	3	3	2	3	4	3	2	3	4	3	3	2	4
2	2	4	4	4	2	2	2	4	3	2	2	3	2	3	3	4	2	2	2	3	2	2	3	4	2	4	2	2	2	4	4	3	2	3	2	4	4	3	3	3	4	4	3	4	3	4	3	4	4
2	2	2	1	2	2	2	2	3	2	2	1	3	3	1	1	2	3	1	2	1	2	1	2	1	2	1	1	1	1	1	1	2	3	2	1	1	1	1	4	2	2	1	1	2	1	1	4	2	5
1	2	2	1	1	2	4	2	4	1	2	1	2	2	1	1	3	3	1	5	1	2	1	4	1	2	1	1	1	2	1	1	1	3	1	1	1	1	1	5	1	1	1	1	1	1	1	1	1	1
2	1	2	2	2	2	3	2	3	1	2	2	3	2	2	2	3	2	2	3	1	3	2	3	1	4	2	2	2	4	2	2	4	3	3	4	1	1	1	4	1	1	1	1	1	3	1	1	1	1
3	3	3	3	3	3	3	3	3	3	3	3	3	2	2	2	4	2	2	4	2	3	2	3	3	3	3	3	2	3	2	2	2	4	2	2	4	4	5	4	5	5	5	3	4	5	4	4	4	4
3	2	2	2	3	2	2	2	2	4	2	2	3	2	2	2	4	3	3	4	2	3	2	3	2	3	2	3	2	3	2	2	2	3	2	2	2	2	2	2	3	3	2	3	2	3	2	3	2	3
3	2	2	1	1	3	2	2	3	3	2	2	2	1	1	1	3	2	1	2	2	3	3	2	3	3	2	1	2	2	2	2	2	3	2	3	3	2	4	4	3	3	2	2	2	3	2	3	2	3
4	3	3	3	3	4	3	5	3	4	3	3	2	1	1	2	2	3	1	4	2	5	2	4	2	2	3	1	1	3	1	3	2	3	2	3	2	4	2	2	2	2	2	4	2	3	1	4	1	3
2	2	2	2	1	4	3	2	2	2	2	1	2	1	1	1	3	2	1	1	1	1	1	1	1	2	1	1	1	1	1	1	1	3	1	1	2	1	1	4	1	1	1	1	1	1	2	3	2	3
2	2	2	1	1	3	2	2	3	2	3	3	3	2	2	2	2	3	3	3	2	3	1	3	2	2	2	2	2	2	2	3	3	4	2	2	3	3	3	2	3	3	2	3	3	3	1	3	2	2
3	2	4	2	2	2	2	2	3	2	4	4	4	2	2	3	2	4	2	3	4	2	4	2	4	4	2	4	4	4	2	2	4	2	3	3	1	2	1	2	2	1	1	1	1	1	1	2	3	3
2	2	2	3	4	2	3	3	3	2	4	3	3	1	1	1	3	3	1	2	3	2	4	2	3	3	1	2	3	4	2	1	2	2	4	2	3	2	2	3	3	2	2	3	2	4	2	3	2	2
2	2	2	2	1	2	2	2	3	2	1	1	2	1	2	3	3	3	1	2	1	5	2	2	3	4	1	1	2	2	1	1	2	2	3	4	3	3	1	4	2	2	3	2	2	3	2	3	2	2
1	1	2	2	2	2	3	3	3	2	2	2	3	3	2	1	3	3	2	3	1	3	2	2	2	3	3	2	2	2	1	1	3	2	4	2	2	1	3	2	4	2	3	3	1	3	4	4	4	4
2	1	1	1	2	1	2	2	2	2	1	1	3	1	1	1	2	3	1	3	4	2	2	3	2	3	2	2	2	2	1	1	2	2	2	2	3	3	2	3	3	3	3	3	2	4	1	1	1	1
2	2	3	3	3	3	3	3	3	3	4	4	4	3	3	3	3	4	3	4	3	3	4	3	3	4	3	3	4	4	3	2	4	2	4	3	3	2	1	1	1	2	1	2	1	2	4	3	4	4
2	2	3	3	2	2	2	2	4	2	4	4	4	2	3	3	4	3	2	2	4	4	4	3	3	3	2	2	3	3	2	2	3	3	4	4	3	3	2	2	2	2	2	3	2	2	3	2	3	2
2	2	2	3	3	3	4	2	3	2	2	3	3	1	1	1	2	4	1	3	2	2	3	2	2	4	1	1	1	2	1	1	3	3	1	3	3	1	5	3	3	3	2	1	3	3	2	3	2	3
1	1	2	2	2	1	1	1	2	2	2	2	3	1	1	1	5	1	1	2	1	1	1	1	1	1	1	1	1	1	1	1	1	2	1	1	4	4	4	4	4	4	4	4	4	4	4	4	4	4
2	2	2	2	2	2	3	2	2	1	3	3	3	2	2	1	3	3	1	3	3	2	3	2	2	3	1	2	2	2	1	1	1	2	2	2	4	4	3	4	1	4	2	3	4	3	3	4	4	4
1	1	1	1	1	2	3	2	1	1	1	1	2	1	2	1	4	2	1	1	1	1	1	1	1	1	1	1	1	1	1	1	1	1	2	1	3	5	3	4	1	3	4	1	2	3	1	1	2	2
2	2	3	2	2	2	2	2	2	4	3	3	3	3	3	3	2	3	2	3	2	3	3	3	3	2	2	3	2	2	2	2	2	4	2	2	3	3	3	4	3	3	3	3	4	4	4	4	4	4
2	2	3	2	2	2	3	3	3	3	3	3	3	2	2	1	3	3	3	3	3	3	3	3	3	3	3	3	3	3	3	3	3	3	3	3	2	2	1	4	1	3	1	2	3	3	2	2	2	2
4	4	2	2	2	4	4	4	2	3	1	2	2	2	2	2	4	2	2	4	2	4	2	4	2	2	2	2	2	2	2	2	2	4	2	2	2	2	2	2	2	2	2	2	2	2	2	2	2	2
1	1	4	1	2	4	4	1	5	1	5	2	2	4	2	4	2	4	4	2	4	2	4	2	4	4	4	4	4	4	2	2	4	2	4	2	5	5	5	2	5	5	5	5	4	2	1	4	3	3
1	1	1	1	1	3	4	5	3	4	3	3	2	2	2	2	4	3	2	3	2	3	2	3	2	3	2	1	2	2	2	1	1	4	3	1	2	3	2	3	3	3	2	1	2	2	4	4	4	4
3	2	3	3	3	2	2	2	2	2	3	3	4	3	3	3	3	4	3	3	3	3	3	3	3	4	3	3	3	3	3	3	4	3	4	3	2	3	2	2	2	2	2	3	2	2	2	3	3	2
1	1	1	1	1	1	1	1	5	1	1	1	5	3	3	3	3	3	2	3	1	3	3	3	2	2	2	2	2	2	2	2	2	4	2	2	1	1	1	1	1	1	1	1	1	1	1	4	3	3
2	2	3	3	2	4	3	3	3	3	2	3	3	3	3	3	3	3	3	3	3	3	3	3	3	3	3	3	3	3	3	3	3	3	3	3	3	3	3	3	3	3	2	2	4	4	4	4	4	4
2	2	3	2	2	3	3	3	3	2	3	3	3	3	3	3	3	4	3	3	3	3	4	3	3	4	2	3	3	3	3	3	3	3	4	3	3	3	3	3	3	2	3	2	3	3	3	3	3	3
3	3	3	3	3	3	3	3	3	3	3	3	3	3	3	3	3	3	3	3	3	3	3	3	3	3	3	3	3	3	3	3	3	3	3	3	3	3	3	3	3	3	3	3	3	3	3	3	3	3
2	2	4	2	2	1	2	4	4	4	4	3	3	2	2	3	2	3	2	4	3	4	3	3	2	3	2	2	3	3	3	4	4	3	2	3	5	4	4	4	2	4	4	3	3	4	3	4	3	4
2	2	3	2	2	4	2	2	3	2	2	2	4	3	3	3	4	4	2	3	2	4	2	2	2	4	3	2	2	3	2	2	3	3	3	2	4	3	2	3	3	3	3	3	3	4	2	2	2	2
1	1	2	2	2	1	2	2	3	2	2	2	3	2	2	1	3	3	3	3	1	2	2	3	3	3	2	2	1	2	1	2	3	2	3	2	4	4	3	5	4	2	3	4	2	5	2	3	2	2
2	2	1	1	1	2	2	2	4	2	1	1	4	1	1	1	2	4	1	2	1	5	1	2	1	4	1	1	1	2	1	1	4	2	2	1	1	1	1	1	1	1	1	1	1	1	1	1	1	1
1	1	3	3	3	3	3	3	3	3	3	3	3	3	3	4	3	2	3	3	4	3	4	2	4	4	2	2	4	4	3	3	3	2	4	2	4	4	4	4	4	5	4	4	4	4	4	5	3	3
2	2	4	3	3	2	3	2	4	2	4	4	4	3	2	2	3	4	4	3	2	2	3	2	2	4	4	2	4	2	2	3	4	2	3	3	4	4	4	3	3	3	4	4	3	4	2	2	2	2
2	2	2	2	3	3	3	2	4	2	2	2	2	2	2	1	4	4	2	3	1	1	2	1	4	3	2	1	3	2	3	1	3	2	3	3	5	5	3	5	4	4	5	5	5	5	1	2	4	3
1	2	2	2	2	3	4	1	3	4	2	3	2	3	3	4	3	5	2	4	2	2	4	3	3	4	2	3	2	4	1	2	4	2	5	5	4	3	4	5	4	2	1	1	1	5	1	3	3	3
3	3	2	2	2	3	3	3	2	3	2	2	2	2	2	2	4	2	2	2	2	4	2	4	2	2	2	2	2	2	2	2	2	3	2	2	3	2	2	3	3	2	3	2	2	3	3	3	3	3
2	2	2	2	2	2	3	3	2	3	2	2	3	3	2	2	4	3	2	4	2	3	2	3	2	2	2	2	2	2	2	2	2	4	2	2	2	2	2	2	2	2	2	2	2	2	2	2	2	2
2	2	3	1	3	3	3	2	3	1	4	4	5	5	5	5	2	4	4	5	4	3	3	4	4	5	5	5	5	5	3	3	3	2	4	4	5	5	4	4	4	4	3	5	3	5	3	4	3	3
2	2	2	4	2	3	3	3	3	3	3	3	4	3	2	1	3	3	2	3	2	2	1	3	2	2	2	2	2	2	2	2	2	4	2	2	2	2	2	3	2	3	2	2	2	2	2	2	2	2
2	2	2	1	1	2	2	3	2	1	3	2	3	2	1	1	4	3	2	3	1	3	2	2	1	3	2	2	3	3	2	2	3	2	2	2	5	5	5	3	5	5	5	1	5	5	1	2	1	1
3	3	2	3	2	3	4	3	3	3	3	3	3	2	2	1	4	2	2	3	3	3	3	4	3	3	2	2	2	3	2	2	3	3	2	2	2	2	2	3	2	2	2	1	1	2	2	3	3	2
2	2	4	3	3	2	3	2	4	2	3	3	3	2	3	3	2	3	3	2	3	2	4	2	4	3	2	3	3	3	2	2	2	2	4	2	1	1	1	2	1	1	1	1	1	2	1	1	1	1
2	2	2	2	2	4	2	2	2	2	2	2	3	1	1	2	2	3	2	3	1	2	3	2	2	3	2	2	2	2	2	2	3	2	3	2	2	2	2	3	2	2	2	2	1	3	2	2	2	2
1	3	2	1	1	3	2	1	1	4	1	1	2	2	1	1	4	3	2	2	1	1	2	4	1	4	2	1	1	1	2	1	2	3	3	2	1	1	1	3	1	1	1	1	1	1	1	3	1	1
2	2	2	2	2	2	2	2	2	2	2	3	4	4	3	2	2	4	3	3	3	2	4	3	3	4	3	3	3	3	2	3	4	3	4	3	4	3	3	4	4	4	3	4	2	3	3	4	3	3
2	2	4	2	3	2	2	2	3	3	3	3	2	2	2	2	3	3	3	3	3	3	3	3	3	3	3	3	3	3	3	3	2	2	3	3	2	2	1	2	2	2	2	2	2	3	4	4	4	4
1	1	3	2	2	1	1	1	2	1	5	5	5	3	2	3	1	5	2	3	3	2	3	2	4	4	2	1	4	3	3	2	4	1	4	3	3	4	4	4	4	2	4	1	4	4	2	2	4	2
3	3	3	3	3	3	3	3	2	4	2	2	2	2	2	2	4	2	2	4	3	2	3	3	3	3	3	3	3	3	3	3	3	3	3	3	3	3	3	3	2	2	2	2	2	2	2	3	3	2
1	1	3	2	2	2	1	1	3	1	1	2	4	2	2	2	3	4	3	2	2	2	3	1	2	3	2	3	3	2	2	2	3	3	3	3	2	2	3	3	3	2	1	2	1	3	1	2	1	1
1	1	1	1	1	1	1	3	1	1	1	1	1	1	1	1	1	1	1	1	1	1	1	1	1	1	1	1	1	1	1	1	1	1	1	1	1	1	1	5	1	1	1	1	1	1	1	1	1	1
4	4	2	2	2	4	4	4	2	4	1	1	4	2	2	2	2	5	2	2	1	3	1	5	1	5	1	3	1	1	1	1	4	5	4	1	1	1	1	1	1	1	1	1	1	1	1	3	3	1
3	3	3	3	3	2	3	3	3	2	2	2	2	2	1	2	3	2	2	2	1	2	2	3	3	3	1	3	3	3	3	3	1	2	1	4	3	4	3	4	4	3	3	2	3	3	3	3	1	1
2	2	3	3	3	2	2	2	3	2	3	3	3	3	3	1	2	3	2	3	3	3	4	3	2	3	2	2	2	3	2	2	3	3	3	3	1	1	1	4	1	2	1	1	1	2	3	4	4	4
2	1	3	2	2	1	3	2	4	2	3	3	3	1	2	2	3	4	1	4	2	2	4	3	1	4	3	3	1	3	2	1	3	1	3	3	1	3	1	3	1	2	1	1	1	1	4	4	2	2
2	2	2	2	2	2	2	2	4	2	3	3	3	3	3	3	2	4	2	2	2	2	3	2	2	2	2	2	2	2	2	2	4	2	4	2	4	1	2	4	2	2	3	4	4	3	2	2	2	2
1	1	1	2	1	2	1	2	3	1	5	1	3	1	1	2	2	3	1	3	1	1	4	1	2	3	2	1	1	2	1	1	2	1	2	1	3	3	3	4	3	3	2	1	1	2	1	3	2	2
1	1	5	1	2	1	2	1	1	1	3	3	4	2	2	1	1	4	2	2	1	1	2	2	1	5	2	2	3	2	2	2	1	3	4	2	2	3	2	1	1	1	3	4	2	2	1	2	1	1
2	3	2	1	1	3	2	2	3	2	3	3	4	2	2	2	3	3	2	4	2	3	2	2	2	3	2	3	2	2	2	2	2	3	2	2	4	3	4	4	4	4	4	3	4	4	2	2	2	2
3	3	2	3	3	1	1	1	5	1	5	5	5	3	3	3	3	5	2	4	5	1	5	3	3	5	3	3	3	3	3	3	3	3	3	3	3	3	3	3	3	3	3	3	3	3	3	3	3	3
1	1	2	1	1	1	1	1	5	1	1	1	1	1	1	1	5	1	1	5	1	1	1	1	1	1	1	1	1	1	1	1	1	1	1	1	1	1	1	1	1	1	1	1	1	1	1	1	1	1
2	3	2	2	2	3	3	3	2	4	2	2	2	2	2	2	4	2	2	3	2	2	2	3	2	2	2	2	2	2	2	2	2	3	2	2	3	3	3	4	3	2	2	2	2	3	3	3	3	2
3	4	2	3	3	4	4	4	3	3	2	2	3	3	2	3	4	3	2	3	3	3	3	3	2	3	2	2	3	4	2	2	3	3	2	2	2	2	3	3	2	2	2	2	2	3	2	2	2	2
2	2	3	3	2	2	3	2	4	2	3	4	4	4	3	2	2	4	3	3	4	2	4	2	4	4	3	2	2	2	2	2	3	2	3	3	4	4	4	3	4	4	3	2	2	4	3	3	4	3
1	1	5	2	2	1	1	1	2	1	5	5	5	3	3	5	1	4	2	3	5	4	5	1	5	5	2	5	5	5	1	1	4	1	5	2	1	1	1	5	1	1	1	1	1	1	1	3	1	1
1	1	2	2	3	2	4	3	1	2	3	2	3	1	1	1	4	2	1	2	2	2	2	2	2	2	1	1	2	1	1	1	2	2	2	1	2	2	1	2	1	2	1	1	1	2	1	1	1	1
2	2	1	1	1	2	2	4	1	2	1	1	1	1	1	1	3	1	1	2	1	3	1	2	1	1	1	1	1	1	1	1	1	3	2	1	4	4	4	4	4	4	4	4	4	3	3	3	1	1
3	3	4	3	3	3	3	3	3	3	3	3	3	5	3	5	3	5	4	3	2	3	4	4	2	4	4	3	2	3	4	4	5	3	5	5	5	1	3	5	2	5	2	2	2	2	1	2	1	1
2	2	2	2	2	2	2	3	2	3	1	1	1	1	1	1	4	3	1	3	1	3	1	3	1	2	1	4	1	1	1	1	1	3	1	1	1	1	1	3	1	1	1	1	1	1	2	3	2	2
1	1	1	1	2	2	2	2	3	1	3	3	3	2	2	1	2	4	1	2	3	1	2	1	4	3	1	1	2	2	1	1	3	1	4	3	1	3	2	3	1	1	1	1	1	3	1	1	1	1
1	1	1	2	1	2	2	2	2	2	3	2	4	2	2	1	1	5	2	4	2	3	3	3	2	5	3	4	3	3	3	3	4	2	4	3	2	2	2	3	1	1	3	2	2	3	1	4	2	2
2	3	2	2	2	4	3	3	2	3	2	2	2	2	2	1	3	2	1	4	2	3	2	3	2	3	2	2	2	1	1	1	3	3	2	2	3	3	2	2	2	3	3	2	2	2	2	3	2	3
1	1	1	1	1	2	2	5	1	4	1	1	1	1	1	1	3	1	1	1	1	1	1	1	1	1	1	1	1	1	1	1	1	5	1	1	5	5	1	1	1	5	1	1	1	5	1	1	1	1
2	2	1	2	2	2	2	3	3	2	4	2	2	1	2	1	3	2	1	4	1	2	3	3	3	3	2	3	3	4	1	2	2	3	3	2	3	2	5	4	1	1	3	3	4	4	3	4	2	2
3	4	3	2	2	3	3	4	2	1	5	2	4	4	4	4	3	4	3	3	2	3	4	4	2	3	4	4	4	4	4	3	4	4	4	4	3	2	2	2	2	2	2	2	2	1	1	2	1	1
3	3	4	2	3	3	3	3	4	2	3	2	4	3	3	3	2	4	3	3	2	3	3	3	1	4	2	2	3	3	3	2	3	4	4	3	2	2	4	2	3	3	3	3	3	4	4	4	3	3
2	2	3	2	2	3	3	2	2	2	3	3	3	2	2	1	3	3	2	3	3	2	4	3	3	3	2	2	3	3	3	3	3	2	4	3	2	3	3	5	3	3	3	2	4	4	3	4	4	4
1	1	4	1	1	2	2	4	1	2	2	2	3	3	2	3	2	3	3	3	1	3	1	3	1	1	1	1	1	2	3	3	2	3	3	2	1	1	1	3	1	1	1	1	1	1	1	1	1	1
2	3	1	2	2	3	3	3	2	2	2	2	3	1	1	1	2	3	1	2	2	2	2	2	2	3	2	2	2	2	1	1	2	2	2	1	2	1	2	3	1	1	1	1	1	1	2	2	2	2
2	2	4	2	2	2	2	2	3	2	1	1	2	1	1	1	3	3	3	3	1	3	2	4	2	2	1	1	3	4	3	3	2	2	4	4	3	3	4	2	4	4	5	5	5	5	5	5	5	5
3	3	2	2	1	2	3	3	2	2	2	2	3	2	1	1	3	3	2	3	1	1	2	1	2	3	2	1	3	2	1	1	3	2	1	2	2	2	2	4	1	3	3	3	2	1	4	4	3	2
2	1	2	1	2	2	2	2	3	1	4	3	3	2	2	2	2	4	2	2	3	2	4	2	3	4	1	2	4	3	1	1	2	3	2	3	3	3	3	3	2	3	2	2	1	2	4	3	4	3
2	1	3	3	2	2	2	1	3	1	3	1	3	1	2	2	1	3	1	2	1	2	4	2	3	4	2	1	2	3	2	1	2	1	3	1	2	3	2	3	2	3	3	2	2	3	1	4	2	3
2	1	3	2	2	2	2	1	2	2	1	2	3	1	2	2	3	3	1	2	1	3	3	2	1	2	1	2	2	2	3	1	2	4	3	1	2	2	4	4	3	4	2	4	4	3	3	2	3	2
1	1	2	1	1	3	1	2	1	1	1	1	5	2	2	3	3	5	2	4	1	1	1	2	1	5	1	1	1	2	2	1	4	2	2	2	2	2	1	1	1	1	1	1	1	1	1	3	2	2
1	2	3	1	2	2	2	2	3	2	3	2	3	3	1	1	2	3	3	2	2	2	3	2	2	3	2	2	3	2	1	1	2	2	3	2	3	3	2	4	2	2	1	2	2	3	1	2	1	1
2	2	2	2	3	2	3	2	3	2	4	4	2	3	2	2	2	4	2	2	3	2	3	2	3	3	3	3	3	3	2	2	3	2	3	2	1	1	1	2	1	2	1	2	1	1	2	2	2	2
2	3	3	2	3	2	3	2	3	2	3	2	5	3	2	2	4	5	4	3	3	4	4	5	2	5	4	2	3	3	1	4	4	4	3	3	1	1	1	2	1	1	1	1	1	3	2	2	2	2
2	1	3	3	3	1	2	1	4	1	3	2	4	3	1	1	1	4	3	3	2	2	3	3	2	4	2	2	3	2	1	2	3	2	4	2	3	2	4	4	3	3	4	5	1	4	1	1	1	1
1	1	3	1	2	2	2	4	3	1	3	1	3	1	2	2	2	3	1	2	1	2	3	2	2	3	1	1	1	3	2	1	3	2	2	2	3	3	3	3	3	3	3	3	4	3	3	3	3	4
2	2	4	1	1	2	2	4	1	2	4	4	2	3	4	4	4	3	3	2	2	3	4	2	2	3	3	4	2	3	4	4	3	3	3	3	3	3	3	3	1	2	4	4	3	2	4	2	3	4
2	2	2	4	3	2	2	2	3	2	3	2	2	2	2	1	3	2	2	2	3	2	2	2	2	3	2	1	2	1	1	1	1	2	3	2	3	4	2	3	4	4	3	2	2	4	2	3	2	2
2	2	3	2	2	2	2	4	2	2	2	2	3	1	3	1	5	3	1	2	1	2	3	2	1	2	2	1	1	1	1	2	2	2	4	2	4	4	1	2	1	3	3	1	4	4	3	1	1	1
3	4	2	2	2	3	4	4	3	3	3	3	3	2	2	2	3	2	2	3	2	2	3	3	2	3	3	2	2	2	2	2	2	3	1	2	2	2	2	2	2	2	2	2	2	2	3	2	3	2
1	1	3	1	2	1	2	2	1	2	1	1	3	2	2	2	2	4	1	2	1	4	4	2	1	4	2	3	2	1	3	1	4	4	3	3	3	3	3	4	3	3	2	2	4	4	1	2	2	2
2	2	4	4	3	3	3	3	4	3	2	4	3	3	3	3	3	4	3	3	3	3	4	3	3	3	4	3	3	4	4	3	4	3	3	4	3	3	4	3	3	4	3	3	3	4	3	3	3	4
3	3	3	3	3	3	3	3	3	3	3	3	3	3	3	3	3	3	3	3	3	3	3	3	3	3	3	3	3	3	3	3	3	3	3	3	3	3	3	3	3	3	3	3	3	3	3	3	3	3
2	2	2	2	1	2	2	2	2	2	2	2	3	2	2	1	3	2	2	4	2	4	2	4	2	2	2	2	2	2	2	2	2	2	3	2	3	2	2	2	2	2	2	2	2	2	3	4	4	4
2	2	2	1	1	2	2	2	2	1	2	2	3	3	2	1	2	3	2	3	2	2	2	2	2	2	2	2	2	2	2	2	2	3	3	2	3	2	3	3	4	3	3	2	2	3	3	3	2	3
2	2	4	3	2	2	2	1	2	1	4	4	5	3	3	2	2	4	3	5	4	2	2	3	4	4	2	2	2	3	2	3	4	2	5	4	4	5	5	5	5	5	2	2	2	4	4	4	5	5
2	2	2	2	3	3	2	2	3	2	3	3	3	2	2	2	2	2	2	2	4	2	2	3	4	2	3	4	3	3	3	2	2	4	2	3	3	4	3	4	4	3	4	1	4	4	3	4	3	3
3	4	2	2	3	4	3	3	3	3	2	3	4	3	3	2	4	3	3	3	2	3	3	3	3	4	3	3	3	4	3	3	3	4	4	3	1	1	1	3	1	1	1	1	1	3	1	1	1	1
2	2	3	1	2	2	3	2	3	2	2	2	3	3	2	2	2	3	3	3	2	2	3	2	2	3	2	3	2	3	2	2	3	2	3	2	3	3	2	4	2	2	3	3	2	3	3	4	3	3
3	4	2	3	3	3	3	3	3	3	3	3	2	2	2	2	4	2	2	4	2	4	2	4	2	2	2	2	2	2	2	2	2	4	2	2	3	2	2	2	1	1	1	1	1	1	1	3	3	3
1	1	5	5	4	2	2	2	4	2	4	4	5	5	4	4	1	5	1	3	1	2	4	2	4	1	1	1	4	4	4	4	4	2	4	4	4	4	4	4	4	4	4	4	4	4	1	1	1	1
2	2	1	2	2	2	2	2	2	2	2	2	2	2	2	2	2	2	2	3	2	2	2	2	1	1	1	1	1	1	1	1	1	2	2	2	1	1	1	3	1	1	1	1	1	1	1	1	1	1
2	2	3	3	3	2	3	2	4	2	4	3	3	3	3	3	3	3	3	3	3	3	3	3	4	4	4	4	3	4	3	2	2	2	4	3	1	2	2	3	2	2	2	1	1	4	3	5	5	5
2	2	2	2	2	2	2	2	3	2	3	2	3	2	3	3	2	4	2	3	2	3	4	2	3	4	2	2	3	3	1	1	3	2	3	3	4	2	2	4	3	2	4	4	4	4	1	2	1	3
2	4	1	2	1	3	2	4	1	3	3	1	2	1	1	1	5	3	2	3	1	2	2	2	2	2	2	1	2	2	1	1	2	2	2	2	1	1	1	2	1	1	1	1	1	1	2	2	2	2
2	3	1	2	2	3	3	4	3	2	3	2	3	1	2	2	2	3	2	2	2	2	3	2	2	4	2	2	3	2	2	2	4	2	2	2	4	4	3	3	4	3	4	2	4	4	2	3	2	3
3	3	2	2	3	3	3	2	3	3	2	2	3	2	2	3	3	3	3	2	2	3	4	3	2	4	3	2	2	3	2	2	3	4	4	4	4	2	2	2	2	2	3	3	4	4	1	3	1	1
2	2	3	2	2	2	3	3	3	2	3	4	3	2	2	2	4	2	2	3	2	2	2	3	2	4	2	3	2	4	2	3	3	4	2	2	2	2	2	2	2	2	2	2	2	2	2	2	2	2
1	1	5	1	1	1	1	1	2	1	3	2	5	5	5	5	4	5	5	3	3	3	5	5	2	5	5	4	5	5	2	4	5	4	5	5	5	3	4	4	3	3	5	3	2	5	3	5	3	3
2	2	3	2	2	2	2	2	3	2	3	3	4	4	3	2	2	4	4	2	3	2	3	3	3	4	4	2	3	2	1	4	2	2	3	3	3	3	4	2	3	4	3	3	5	3	4	4	4	3
2	2	3	2	3	2	2	1	3	2	5	3	3	3	4	2	2	4	3	3	2	2	3	2	2	4	2	2	4	4	2	2	4	2	4	3	3	3	3	4	2	4	2	3	3	4	2	3	4	3
2	2	5	3	4	2	3	1	4	1	5	5	5	4	4	4	2	5	4	3	4	3	4	3	4	5	3	3	5	5	3	3	4	2	5	5	4	3	3	3	4	3	3	3	3	4	5	5	5	5
2	2	3	3	3	2	2	2	3	2	4	3	4	3	3	1	2	4	3	2	3	2	4	2	3	4	3	2	3	2	2	2	3	2	3	3	4	4	4	3	3	4	4	3	4	4	2	3	2	2
2	2	4	3	3	2	3	2	3	2	4	2	3	3	3	3	2	3	3	3	3	3	3	3	3	3	2	3	3	3	3	2	3	2	4	4	3	2	3	4	3	3	3	2	3	3	3	3	3	3
2	2	3	2	3	1	2	1	4	1	2	4	5	5	5	2	1	5	5	5	2	2	5	5	1	5	5	2	1	4	2	4	5	4	5	5	2	2	2	5	1	1	1	1	1	1	4	4	5	1
2	2	3	1	1	2	2	2	1	2	4	4	4	4	1	2	2	4	4	3	3	2	4	3	4	4	3	1	4	2	1	2	2	2	2	2	4	4	4	4	4	4	3	1	2	4	2	2	2	2
2	2	3	2	2	2	2	2	2	4	2	2	4	3	3	3	2	4	3	3	3	2	4	2	3	4	3	2	4	4	4	3	4	3	3	3	3	2	3	2	2	2	2	2	2	2	2	2	2	2
2	2	4	1	1	1	1	1	1	1	5	5	5	3	2	4	2	4	3	5	3	3	3	3	3	3	3	3	3	3	3	3	3	3	3	3	3	3	3	3	3	3	3	3	3	3	3	3	3	3
2	2	4	3	2	2	2	2	2	2	2	2	3	3	3	2	2	3	2	2	4	2	3	2	2	4	2	3	2	3	2	2	3	2	3	2	2	2	2	2	2	2	2	2	2	2	2	3	2	4
2	2	2	2	1	2	2	2	2	4	4	4	4	4	3	3	2	4	4	4	4	3	4	4	4	4	4	4	4	4	4	4	4	2	4	4	3	3	4	4	4	3	3	2	4	5	4	5	4	4
2	3	2	3	3	2	3	3	3	2	4	3	4	2	3	3	4	4	2	3	1	3	4	3	2	3	1	2	3	4	3	2	3	3	3	3	3	3	3	3	2	3	2	2	2	3	2	2	2	3
3	3	2	2	3	3	3	3	3	2	2	2	4	2	3	3	3	3	2	4	2	2	4	2	3	3	2	3	2	4	2	2	3	3	3	2	3	3	2	2	2	3	2	3	3	3	4	4	4	4
1	1	3	2	2	2	2	2	2	2	2	1	5	2	4	2	2	5	3	2	3	2	4	3	4	5	4	1	2	3	2	3	2	2	5	3	5	2	4	5	5	5	5	5	5	4	4	4	4	5
2	2	4	3	3	2	3	2	3	1	4	2	5	4	2	2	2	5	4	4	2	2	3	3	1	5	3	1	5	3	1	2	4	1	5	4	4	4	4	3	3	4	3	3	4	4	1	3	1	1
2	2	2	2	2	3	3	2	3	2	2	2	3	2	2	1	3	2	1	3	1	2	3	3	2	3	2	1	3	3	1	1	2	4	2	1	3	2	2	2	1	1	1	2	2	4	2	3	3	3
3	2	2	2	2	3	3	3	2	3	2	2	2	1	1	1	3	2	1	2	1	3	2	1	2	3	2	2	3	2	2	2	2	3	3	2	4	3	2	2	3	4	2	4	3	4	3	2	2	2
2	1	3	2	2	2	2	2	2	2	3	2	4	3	2	2	2	4	3	4	2	2	4	1	3	4	2	3	4	2	1	2	2	2	2	2	3	2	3	3	3	4	2	2	2	4	3	2	3	1
2	2	2	2	2	2	3	2	3	2	3	2	3	2	2	2	3	3	2	3	1	3	2	4	2	2	1	1	2	2	2	2	1	3	2	1	1	1	1	4	1	1	1	1	1	2	1	3	1	2
2	2	2	2	2	2	3	1	3	2	2	1	3	2	3	2	2	2	2	2	2	1	2	2	1	3	2	1	1	2	1	1	2	2	2	2	2	2	1	4	3	2	1	2	1	2	1	5	4	2
2	2	3	2	2	2	2	2	2	2	4	4	4	4	4	2	2	4	4	3	4	2	3	3	3	4	3	2	3	3	2	2	2	3	4	3	1	1	1	5	3	1	1	1	1	3	3	3	1	1
2	2	3	3	3	2	2	1	3	2	3	3	4	3	3	2	2	4	3	3	1	2	3	3	1	4	3	2	3	2	3	2	4	2	3	2	2	2	1	2	2	2	2	1	2	3	3	3	3	3
3	3	3	4	3	3	4	3	3	4	4	3	4	2	3	2	3	4	4	3	5	3	4	3	2	3	4	2	3	3	2	2	3	4	2	3	3	3	4	4	3	3	2	2	1	4	2	4	2	4
2	2	4	2	3	2	3	2	3	2	5	5	5	4	3	5	2	5	4	4	4	2	4	3	4	5	5	4	4	4	3	4	4	2	4	4	3	2	3	2	3	3	2	4	2	3	2	4	2	2
3	2	2	3	4	2	4	2	3	2	2	2	4	3	4	3	2	3	3	3	2	2	4	3	2	4	2	2	4	3	2	2	4	2	4	2	3	2	2	3	2	2	2	2	2	4	2	4	3	3
2	2	3	2	3	2	2	1	3	1	3	1	5	2	3	1	2	5	1	5	1	4	3	3	1	5	1	1	1	3	1	1	5	3	3	2	1	1	1	5	1	1	1	1	1	5	1	3	3	1
2	2	3	2	2	2	2	2	2	1	4	2	3	2	1	1	3	3	2	2	1	2	3	2	3	3	1	1	3	2	1	1	2	3	3	2	3	2	3	2	1	4	3	2	3	3	2	3	3	3
1	1	5	2	3	1	2	2	3	1	2	3	4	3	3	3	1	3	2	2	3	1	3	2	3	4	2	2	2	3	1	2	3	1	5	3	1	1	1	3	1	1	1	1	1	1	2	3	3	2
3	3	3	3	2	2	3	2	3	3	2	2	3	3	2	2	3	3	2	3	2	3	3	3	3	3	2	2	2	2	2	2	2	3	2	2	2	2	2	3	2	2	2	2	2	3	3	4	3	3
3	3	2	4	4	3	4	4	4	3	3	3	4	4	3	3	2	4	3	4	3	4	2	4	3	4	4	4	4	4	3	3	3	4	4	4	1	2	1	3	1	1	1	1	1	2	1	1	1	1
2	1	5	2	2	1	2	2	2	1	3	2	4	2	2	2	1	4	2	3	2	1	1	2	2	4	2	2	2	3	2	2	3	2	2	2	1	1	1	5	1	2	1	1	1	2	4	4	4	4
2	2	3	2	1	2	2	4	3	1	4	2	4	3	2	2	2	4	2	4	1	2	4	2	2	4	2	3	2	2	2	2	4	4	2	2	4	2	3	4	2	4	4	4	4	5	2	5	3	3
2	2	2	3	3	2	3	2	3	3	4	2	4	3	2	1	3	4	2	4	1	3	4	3	1	4	2	1	3	4	1	1	4	3	3	2	3	2	2	3	2	3	2	3	4	4	2	3	3	3
2	3	3	2	3	3	3	2	3	2	4	4	4	4	3	2	3	4	4	4	2	2	4	4	2	4	4	2	3	4	2	3	4	4	4	4	4	2	2	3	3	4	3	2	3	4	4	4	3	4
2	3	3	2	3	3	2	1	4	1	4	3	3	3	4	2	2	4	3	2	3	2	4	2	4	4	3	3	4	3	3	3	3	3	4	3	2	3	2	4	3	1	1	1	1	1	2	3	2	2
2	2	3	2	2	2	2	3	2	2	2	2	2	1	1	1	4	3	1	2	1	2	1	2	2	3	1	2	2	2	1	1	2	3	2	1	4	4	4	3	3	3	3	4	4	4	2	2	1	1
2	2	3	4	3	2	3	3	3	2	5	3	3	3	3	2	2	3	2	2	2	2	3	2	2	4	2	1	3	3	2	1	5	2	3	3	2	3	3	2	2	2	3	1	5	2	2	3	4	4
2	2	3	2	2	2	2	2	2	2	4	4	4	2	3	1	3	4	2	3	1	2	1	2	3	3	3	3	4	3	3	2	4	2	4	2	4	3	5	4	4	4	5	5	4	4	5	5	4	4
2	2	2	1	2	1	1	1	3	2	2	2	4	2	2	1	2	5	2	3	2	2	1	1	1	5	1	1	1	1	1	1	3	3	3	3	4	3	3	4	5	5	5	1	2	5	2	4	2	2
2	3	4	2	3	2	2	4	3	3	5	4	5	3	3	5	5	5	4	5	3	5	5	4	4	5	1	2	2	5	5	1	5	5	3	1	1	1	1	1	1	1	1	1	1	1	5	5	5	5
2	3	3	2	3	2	2	2	2	3	3	3	3	3	3	3	3	3	3	3	3	3	3	2	2	3	2	2	3	3	3	3	3	3	3	3	2	2	2	3	3	3	3	3	2	1	2	2	2	2
3	2	4	3	4	3	3	2	3	2	3	2	1	2	3	4	1	4	3	4	2	3	3	2	4	3	4	3	3	3	4	3	4	3	3	4	3	4	4	4	4	4	3	4	4	4	4	3	4	3
2	2	1	1	2	4	3	3	3	3	2	1	3	1	1	1	3	3	1	3	1	2	3	3	2	2	1	1	1	2	2	2	1	5	1	1	2	2	2	2	2	2	2	2	2	2	2	2	2	2
2	4	3	4	2	3	2	4	4	2	2	4	4	3	2	4	3	4	4	4	4	3	4	4	4	2	4	3	3	2	3	4	2	4	2	4	4	2	2	3	1	2	3	2	2	4	2	4	2	4
3	3	3	2	2	2	2	2	3	3	3	3	3	3	3	3	3	3	3	3	2	4	2	4	2	2	2	2	2	2	2	2	2	4	2	2	2	2	2	2	2	2	2	4	2	2	2	2	2	2
1	2	3	1	1	1	1	1	5	2	4	2	3	2	4	4	3	4	2	2	3	3	4	3	4	3	3	4	4	3	3	2	3	2	4	4	1	1	1	3	1	1	1	1	1	1	1	1	5	5
3	3	3	2	2	3	3	3	2	3	3	2	2	2	2	2	4	2	2	4	2	4	2	3	2	2	2	2	2	2	2	2	2	4	2	2	2	2	2	2	2	2	2	2	2	2	2	2	2	2
2	2	2	2	2	2	3	2	3	3	4	4	3	4	4	3	3	4	3	2	4	3	3	2	3	4	4	3	4	4	4	3	4	2	3	4	4	3	3	4	4	3	4	2	3	4	3	3	4	2
1	1	5	1	1	1	1	1	4	2	3	2	5	1	2	3	1	5	2	3	4	3	3	1	5	5	2	2	2	3	3	3	2	3	2	2	1	2	1	1	1	1	1	1	1	1	1	1	1	1
3	4	3	3	3	3	3	3	3	3	3	3	3	3	3	3	3	3	3	3	3	3	3	3	3	3	3	3	3	3	3	3	3	3	3	3	3	2	2	3	2	2	2	2	2	2	2	3	2	2
3	3	2	3	3	3	3	3	3	3	3	2	3	3	3	3	3	3	3	3	2	3	3	4	3	3	3	3	3	3	2	2	3	4	3	3	2	2	1	3	1	1	1	1	1	1	1	3	2	3
2	2	1	1	2	2	2	2	1	2	3	2	3	1	1	1	4	2	1	4	2	2	2	2	2	2	1	1	2	1	1	1	3	2	2	2	2	2	2	1	2	2	2	2	2	2	2	2	2	2
1	2	2	2	2	3	2	3	3	3	2	1	2	1	1	1	5	3	1	2	1	2	2	1	2	4	1	1	1	1	1	1	1	2	1	1	1	1	4	3	1	1	1	1	1	3	1	4	1	1
3	3	3	3	3	3	3	3	3	3	3	3	4	2	2	3	3	2	2	3	3	3	3	3	3	3	4	3	3	3	2	2	4	3	4	3	3	2	3	5	2	1	1	1	1	4	1	1	1	1
3	1	5	3	4	3	4	1	3	1	4	4	5	3	5	4	4	5	3	4	3	2	4	3	2	4	2	2	4	5	3	3	4	3	4	4	4	5	1	2	2	3	1	4	4	2	1	3	1	4
2	2	1	2	1	2	1	3	3	2	2	2	2	1	1	1	4	1	1	4	1	2	1	1	1	1	1	1	1	1	1	1	1	5	1	1	3	3	3	3	3	3	3	3	3	3	3	3	3	3
1	1	5	5	2	2	3	2	3	2	4	4	3	2	3	3	3	3	3	2	3	2	3	3	3	3	3	3	3	3	3	3	3	2	4	3	2	2	2	2	1	1	1	1	1	1	1	1	1	1
2	3	1	1	1	3	2	3	1	3	2	2	3	1	1	1	3	1	1	1	1	2	1	1	1	1	1	1	1	1	1	1	1	1	1	1	3	3	3	3	3	3	1	3	3	3	3	3	1	1
2	2	3	2	2	2	2	2	3	1	5	5	3	4	4	4	2	2	4	1	2	4	4	2	4	3	3	4	4	4	4	4	3	3	4	3	3	3	1	2	4	3	4	1	1	3	2	2	2	2
2	4	3	1	3	3	5	4	2	4	2	1	3	2	1	1	4	4	2	4	3	2	2	4	4	4	2	1	2	1	1	1	4	4	1	1	1	1	1	4	1	1	1	1	1	3	3	3	3	3
2	2	4	4	2	4	4	2	4	2	4	4	4	4	4	4	2	4	4	2	4	3	4	3	4	4	4	4	4	4	4	4	4	3	4	4	2	2	2	3	2	2	2	3	2	2	3	3	4	4
2	2	4	3	2	2	2	2	3	2	1	1	5	4	3	3	2	4	4	3	2	2	1	1	1	3	3	2	1	1	1	2	2	1	3	3	5	5	1	5	1	3	1	1	1	4	1	1	1	1
3	3	2	3	3	3	3	4	2	2	2	1	3	2	1	1	5	2	1	3	2	2	2	3	3	2	2	2	2	2	2	3	2	2	3	2	1	1	1	2	1	2	1	1	1	1	3	1	1	1
3	3	3	3	3	3	3	3	3	3	3	3	3	3	3	3	3	3	3	3	3	3	3	3	3	3	3	3	3	3	3	3	3	3	3	3	2	3	3	3	3	3	3	3	3	3	3	3	3	3
2	4	2	2	2	4	3	4	2	4	3	1	2	1	2	1	5	2	1	3	1	4	1	2	1	2	1	1	1	1	1	1	2	5	1	1	3	1	1	4	2	1	2	2	1	2	1	5	1	1
2	2	2	3	2	2	3	3	3	1	4	4	4	3	4	3	2	5	2	3	4	4	3	4	4	4	4	3	4	4	3	4	4	3	4	3	3	4	1	4	1	3	1	1	1	1	2	1	1	1
3	3	3	3	3	3	3	3	3	3	3	3	3	2	2	2	4	3	2	3	2	3	2	3	2	3	2	3	2	2	2	2	3	3	2	3	2	2	2	2	1	2	1	1	1	2	1	2	2	2
3	3	3	4	4	3	3	4	3	2	4	4	4	4	3	3	3	4	4	3	4	3	4	2	2	4	4	3	4	4	3	3	4	3	4	4	3	4	4	4	4	4	3	3	4	4	2	4	4	4
2	2	2	2	2	3	3	3	4	2	4	4	4	3	3	3	2	4	2	4	2	4	3	3	3	3	3	3	3	3	3	3	3	3	3	3	1	4	2	2	1	2	2	2	2	3	3	4	4	4
3	3	3	2	3	3	3	3	3	3	3	3	3	4	4	3	2	3	4	3	4	3	4	4	4	3	4	3	4	3	4	3	4	3	4	3	3	1	3	2	1	1	3	1	1	4	3	2	3	1
1	1	2	1	1	1	1	1	1	1	2	2	4	3	2	1	1	5	2	2	2	2	1	2	1	5	3	3	2	2	2	2	3	2	2	2	1	1	1	4	1	3	1	1	1	1	2	3	2	2
2	4	4	2	2	4	4	2	2	3	4	3	4	4	3	4	3	4	4	2	4	2	4	2	4	4	3	2	2	4	2	2	3	3	2	3	2	2	1	4	2	2	2	2	2	2	2	2	4	2
2	2	4	4	3	3	2	2	3	2	4	4	4	4	4	4	2	4	4	2	4	2	4	2	4	4	4	2	3	4	3	3	3	1	4	4	1	1	1	4	1	1	1	1	1	1	1	1	1	1
2	2	2	2	3	2	3	2	3	2	4	4	4	3	3	3	2	4	3	4	4	2	4	3	4	4	3	3	4	3	3	3	4	3	3	3	4	3	1	3	1	2	1	4	1	1	3	3	3	1
4	3	2	3	3	2	2	2	2	4	1	1	2	1	2	1	2	4	2	2	2	4	3	2	2	3	1	1	2	3	2	2	3	3	2	1	3	1	2	4	2	2	2	2	2	2	3	4	4	4
2	3	1	2	2	2	2	2	2	3	3	2	3	2	1	1	2	3	1	2	2	2	2	3	3	3	2	1	3	2	1	1	3	3	2	2	3	4	2	4	1	3	3	2	1	2	2	2	2	2
2	2	4	3	4	3	3	2	3	2	4	4	4	4	3	3	2	4	4	3	3	3	4	3	3	4	4	3	4	3	4	3	4	3	3	4	2	2	1	4	1	3	1	1	1	4	1	4	4	3
2	2	3	2	2	2	2	2	3	2	2	2	4	2	2	2	4	5	3	2	1	2	1	2	1	5	3	1	1	1	1	2	3	4	3	2	4	2	5	5	3	4	5	5	5	3	2	4	2	4
2	2	2	2	3	2	2	2	3	2	2	2	2	2	2	1	2	3	2	2	2	2	2	2	2	3	2	2	2	2	1	1	2	2	3	2	2	2	2	2	1	1	1	1	1	1	2	4	3	3
2	1	4	2	1	2	2	1	3	3	2	2	2	2	4	5	1	2	2	2	2	2	2	2	2	1	2	2	2	2	1	2	1	3	2	3	3	4	5	2	3	4	5	3	3	5	3	2	2	2
2	2	3	2	2	2	3	2	2	2	4	3	2	3	3	2	4	2	2	2	1	4	4	2	2	3	2	2	3	3	2	2	2	4	3	2	2	2	2	4	2	2	2	2	2	2	2	4	3	4
2	2	4	2	3	2	2	2	3	2	3	2	4	3	2	1	2	3	3	2	3	2	2	2	2	4	3	1	4	3	2	2	3	3	2	2	1	3	1	4	1	3	1	1	1	3	2	4	3	2
2	2	2	2	2	2	2	2	4	2	2	3	3	2	2	2	3	3	2	3	2	4	2	4	2	2	2	2	2	2	2	2	2	4	2	2	2	1	1	2	2	2	2	2	2	2	2	2	2	2
2	2	2	3	3	2	2	2	2	3	3	3	4	2	2	1	2	3	2	2	3	2	2	3	2	4	2	2	3	2	1	1	3	3	3	2	1	3	1	3	1	2	1	1	1	3	1	1	1	1
2	2	3	2	2	2	3	2	4	2	4	4	4	3	3	4	3	4	3	2	4	3	4	3	4	4	3	3	3	3	2	2	3	4	3	3	2	2	5	2	2	1	1	2	1	2	2	3	2	2
2	2	2	2	2	2	3	2	2	2	2	2	4	2	2	2	2	2	2	4	2	2	1	2	2	2	1	1	2	2	2	2	2	2	2	2	2	2	1	2	2	2	2	2	2	2	2	2	2	2
4	4	2	2	3	3	4	3	4	3	4	3	3	3	3	3	4	2	1	2	3	3	4	2	4	4	4	4	4	4	4	4	4	2	3	3	4	3	4	4	3	3	3	3	4	4	4	4	4	4
2	2	2	3	3	3	3	3	3	3	3	3	3	1	1	1	3	3	2	3	3	3	2	3	3	3	2	3	3	3	2	2	2	3	2	2	2	2	3	3	2	2	2	2	2	3	2	3	2	2
2	2	1	2	2	3	2	3	2	3	2	2	3	1	2	2	3	2	1	2	2	2	2	2	2	3	2	2	2	2	2	1	2	3	2	2	3	2	3	4	2	4	3	2	4	3	2	3	2	2
2	2	2	2	2	2	2	2	3	2	2	2	3	1	1	1	3	3	1	3	1	3	3	3	2	2	1	1	1	2	1	1	2	3	2	2	3	3	3	3	2	2	2	2	2	2	2	2	2	2
2	2	1	1	1	2	3	3	1	1	3	1	2	1	1	3	3	3	1	3	1	3	1	1	1	3	1	1	1	1	1	1	2	2	1	2	3	3	4	3	3	1	2	1	5	3	1	1	1	1
3	3	3	3	2	4	3	3	2	3	3	3	2	2	2	2	3	3	2	3	2	3	3	4	3	3	2	2	3	2	2	2	3	3	3	2	2	3	2	3	2	2	2	2	3	3	2	3	3	2
3	2	2	4	4	2	3	3	4	2	4	2	3	2	2	2	2	3	2	3	2	3	2	4	2	2	2	2	2	2	2	2	2	4	2	2	1	1	1	4	1	1	1	1	1	1	3	3	3	3
3	2	3	4	4	2	3	2	4	2	4	3	3	3	2	4	2	3	3	3	2	3	4	3	2	4	3	2	3	3	3	3	3	3	4	4	2	2	1	2	2	2	2	2	2	1	2	2	2	2
2	3	2	3	3	2	4	4	3	3	2	2	4	2	2	2	3	4	2	3	1	2	2	2	1	4	2	2	1	1	1	1	1	2	1	3	1	1	1	4	1	1	1	1	1	1	3	3	2	3
1	1	5	1	1	1	2	1	1	1	1	1	5	3	2	2	2	3	1	1	1	1	5	1	1	4	1	2	3	1	1	2	2	2	1	5	1	1	1	2	1	1	1	1	1	1	2	4	1	1
2	2	3	2	2	2	2	3	3	2	3	4	3	2	2	1	2	3	1	2	4	2	2	1	4	3	1	1	3	4	1	1	3	2	1	2	3	3	3	2	3	3	3	1	1	3	3	3	3	3
3	2	2	2	3	2	2	2	3	3	2	3	3	2	2	2	3	3	2	3	2	2	3	4	2	3	2	2	3	3	2	2	3	2	4	2	3	2	2	4	2	3	1	2	2	2	3	3	3	2
3	3	3	3	3	3	3	3	3	3	3	3	3	3	3	3	3	3	3	3	3	3	3	3	3	3	3	3	3	3	3	3	3	3	3	3	3	3	3	3	3	3	3	3	3	3	3	3	3	3
3	4	2	3	2	4	4	4	1	2	1	1	3	3	1	2	3	4	3	3	1	3	3	3	1	2	3	1	1	1	1	2	4	4	2	2	1	3	1	2	1	1	1	1	1	1	1	3	1	1
2	1	2	2	2	2	2	2	2	2	2	2	4	2	2	2	4	2	2	4	2	4	2	2	2	4	2	4	2	2	2	2	2	4	2	2	4	2	4	3	4	2	4	5	5	5	2	2	2	2
2	2	2	2	3	2	3	3	3	3	3	2	1	2	2	1	4	2	2	2	2	3	3	3	3	2	2	1	2	3	1	1	2	2	2	3	3	2	5	3	2	2	3	3	5	3	2	2	3	4
3	3	3	3	3	3	3	3	2	4	3	3	3	3	2	3	3	2	3	4	3	3	3	3	3	3	3	3	3	3	2	2	2	4	2	2	1	1	1	5	2	2	2	2	2	5	5	5	3	2
1	1	3	2	2	2	2	2	4	3	4	3	4	3	2	3	3	2	2	3	2	3	4	2	4	3	4	4	4	3	4	3	4	3	4	4	3	3	3	3	4	3	4	3	4	3	4	4	4	5
2	3	4	2	2	3	2	1	4	2	4	4	3	2	4	4	2	4	4	2	3	3	3	3	4	3	3	4	3	3	4	4	3	3	3	4	4	3	3	4	3	4	3	4	4	3	4	3	3	4
2	3	2	2	2	3	3	4	2	2	4	4	4	2	3	3	4	3	2	3	3	3	4	3	3	4	2	3	3	3	3	3	3	3	3	3	3	3	3	3	3	3	3	3	3	4	4	4	4	4
3	3	2	4	4	2	4	3	3	2	4	2	4	3	2	2	3	4	2	4	2	4	4	4	2	4	2	3	4	4	4	2	3	4	2	2	2	2	3	2	4	3	3	3	4	4	3	3	4	3
2	2	4	2	3	2	2	2	3	1	4	2	3	3	2	2	2	3	2	2	2	1	4	2	2	2	2	1	3	2	1	2	2	3	3	1	5	5	4	3	4	4	4	4	4	4	2	3	3	2
2	2	2	2	2	2	2	2	3	2	2	1	2	1	1	1	2	3	1	3	1	3	1	2	1	1	1	2	1	1	1	1	2	2	2	2	2	2	2	4	3	2	2	1	1	4	2	4	2	2
3	2	4	3	3	2	2	2	4	2	3	4	3	3	3	3	3	3	2	2	2	2	4	2	2	4	2	2	2	4	2	2	2	4	4	2	2	2	2	4	2	4	2	2	2	4	4	3	3	3
3	2	2	1	1	2	2	3	2	2	1	1	2	1	1	1	4	3	1	3	1	2	1	2	1	3	1	1	1	1	1	1	1	5	1	1	5	5	5	5	4	4	4	4	4	4	2	2	2	2
2	1	3	3	2	2	2	2	3	1	5	3	5	3	4	4	2	4	2	3	2	3	5	3	4	4	3	2	4	5	5	2	3	3	3	3	2	3	2	2	2	2	2	2	2	2	2	2	2	2
3	3	3	4	4	2	4	3	4	2	4	3	5	3	3	3	3	3	3	4	3	4	4	3	3	3	2	3	4	4	2	2	3	3	3	3	4	4	3	3	4	4	4	4	4	4	2	4	3	3
2	2	2	2	2	2	3	3	3	2	4	4	3	2	1	1	4	3	1	4	4	2	3	3	3	3	2	1	3	2	2	1	2	4	2	2	4	4	3	3	3	4	4	4	4	4	3	3	2	2
1	1	5	2	2	1	1	1	1	1	3	5	4	3	4	3	2	4	4	2	5	3	3	3	4	4	4	3	4	4	4	3	4	2	3	4	2	2	1	4	2	2	2	2	2	2	2	2	2	2
1	1	2	1	1	1	1	1	1	1	2	2	4	3	2	1	3	2	2	3	1	2	1	2	1	2	2	1	2	2	1	1	2	5	1	1	4	2	3	3	2	3	2	1	1	2	1	2	2	2
2	2	2	2	2	2	3	3	2	2	2	3	3	3	2	2	3	2	2	3	2	2	2	2	2	2	2	2	2	2	2	2	2	2	3	2	4	4	4	5	4	4	4	2	5	5	2	2	2	2
2	2	3	2	2	2	3	2	2	2	3	1	3	3	1	1	2	3	3	2	1	2	4	3	2	3	3	1	1	2	1	2	2	3	3	2	3	3	4	3	2	4	2	3	4	3	4	4	4	2
2	2	3	1	1	2	3	1	2	1	1	2	4	1	2	1	2	4	1	4	1	1	3	1	1	3	1	1	1	1	2	1	1	5	1	1	1	1	1	1	1	1	1	1	1	1	1	1	1	1
3	3	5	3	4	3	2	2	3	1	5	5	4	4	5	5	1	4	4	4	2	3	5	4	2	4	3	5	5	5	2	2	2	4	5	5	3	3	2	2	3	2	3	2	2	3	4	5	5	5
1	2	3	2	2	3	2	2	2	2	3	2	3	2	2	2	2	4	3	4	2	3	2	3	1	2	2	1	2	2	1	2	3	4	3	2	1	1	1	3	1	1	1	1	1	1	3	3	3	3
3	2	3	3	4	3	3	3	3	4	3	2	3	3	2	2	3	3	3	3	3	3	3	3	3	3	3	3	3	3	2	1	2	4	2	1	4	4	4	4	4	4	4	4	4	4	1	3	2	2
2	2	2	1	1	1	2	1	1	1	4	1	2	1	1	2	1	3	1	2	1	1	1	1	1	2	1	1	1	1	1	1	1	1	3	1	2	1	1	5	1	1	1	1	1	5	3	1	5	4
2	2	2	2	2	2	2	2	3	2	3	2	4	1	1	1	2	4	2	4	1	2	4	2	1	4	1	1	1	1	1	1	1	2	4	1	4	3	5	5	5	5	5	3	3	5	3	3	4	4
2	2	2	2	4	2	3	2	2	2	2	2	3	2	2	1	2	3	2	3	1	2	1	2	1	2	2	2	1	1	1	1	2	2	2	2	1	2	2	3	3	3	1	1	1	4	3	2	3	3
3	2	2	2	2	2	2	3	2	2	2	4	3	2	2	2	3	4	2	4	4	2	2	4	4	4	3	2	3	4	2	2	3	3	2	3	3	2	4	3	3	3	3	4	2	4	2	3	2	2
2	2	3	2	2	2	2	2	2	2	5	4	4	3	2	4	2	4	2	4	4	1	4	2	5	4	2	3	4	4	1	3	3	2	2	2	1	3	1	4	1	1	1	1	1	3	1	4	3	3
2	2	3	2	2	1	2	2	4	2	1	2	4	2	2	3	3	4	2	3	1	3	2	3	1	4	3	1	1	2	1	3	3	3	2	4	1	3	3	4	3	4	1	4	4	3	4	4	4	3
3	2	2	3	4	3	3	3	3	2	4	2	2	1	2	2	3	3	3	4	2	4	5	2	5	3	1	3	3	5	3	2	2	4	4	3	2	2	1	2	1	1	1	1	1	4	1	2	2	1
2	2	4	2	2	2	2	2	3	2	3	3	4	4	3	3	2	4	3	3	3	2	3	2	3	4	3	2	3	3	3	3	3	4	3	3	3	4	4	3	3	4	3	3	1	3	1	3	1	1
1	1	3	2	2	2	2	2	2	3	2	2	3	2	2	2	3	2	2	2	2	2	2	3	3	3	2	2	2	2	1	1	2	2	3	2	3	2	3	5	3	2	2	2	2	3	1	2	2	2
4	4	2	2	3	3	3	3	4	4	3	3	4	4	3	3	2	3	3	3	3	3	3	3	2	3	3	3	3	3	2	3	3	4	3	3	2	2	2	3	2	2	2	1	1	1	1	1	1	1
3	4	2	3	3	4	4	4	3	4	1	3	3	1	2	2	3	2	1	2	1	3	4	2	1	3	2	1	1	2	1	1	1	5	3	1	4	3	4	4	3	5	5	5	5	3	1	3	3	4
2	2	2	2	2	3	3	2	1	1	2	2	3	1	3	1	3	3	1	2	1	1	2	1	1	2	1	1	1	2	1	1	2	3	3	1	4	4	4	4	4	4	3	2	2	5	2	2	2	2
1	1	2	2	3	1	3	2	4	2	3	1	4	1	2	2	2	4	1	3	1	1	2	2	1	3	1	1	1	1	1	1	2	1	2	2	5	3	4	2	3	5	4	4	4	5	5	5	4	2
2	2	4	2	4	2	4	2	3	1	5	3	5	5	4	3	1	4	4	2	4	2	5	4	5	4	3	4	5	5	5	3	5	3	3	3	2	3	1	2	1	2	1	1	1	3	1	4	2	2
2	2	2	2	1	1	1	2	2	2	1	1	3	1	1	1	4	2	2	3	1	2	2	2	1	2	2	1	1	1	1	1	1	5	1	1	1	2	1	2	1	1	1	1	1	1	1	2	1	1
1	1	2	1	1	1	1	1	1	1	2	2	2	1	1	1	1	3	1	2	1	1	2	1	1	2	1	1	1	1	1	1	1	2	2	2	2	1	1	3	1	1	1	2	1	2	1	2	1	1
3	4	4	2	3	3	3	3	3	2	4	3	4	2	2	2	3	2	2	2	2	2	4	2	3	2	2	2	2	2	2	2	2	4	2	2	4	2	2	2	3	2	2	2	2	3	2	2	3	3
3	2	2	2	2	2	3	2	3	2	2	2	3	2	1	1	2	3	1	3	2	2	3	2	3	3	2	2	2	1	1	2	2	2	1	2	3	2	3	3	2	2	2	2	2	2	3	4	3	2
2	2	4	1	1	2	2	1	4	2	4	4	4	3	3	4	4	4	4	4	4	2	4	3	4	4	4	3	4	4	3	4	4	3	4	4	3	3	2	2	4	3	4	3	3	4	2	3	2	2
2	2	2	2	2	2	2	2	2	2	3	2	3	2	2	1	2	3	2	3	2	2	2	2	2	3	2	2	3	2	2	2	3	2	3	3	3	3	3	4	2	2	2	3	2	3	2	3	2	1
1	2	1	1	1	3	1	3	2	5	3	2	4	1	2	2	2	3	1	2	1	2	2	5	2	2	1	1	3	3	1	1	2	2	2	2	1	1	1	4	1	3	1	1	1	3	2	3	2	2
3	3	5	3	4	3	3	2	3	2	3	3	5	2	3	3	4	5	2	4	1	3	2	3	1	5	2	3	3	4	3	1	4	3	3	3	3	3	3	4	3	3	4	3	4	4	2	3	3	2
3	4	2	3	2	4	3	3	3	2	2	2	4	3	2	3	3	4	3	4	2	4	4	4	2	4	3	3	3	3	2	3	4	3	3	3	1	1	1	3	1	1	1	1	1	1	2	2	2	3
2	2	5	2	3	2	2	1	2	1	4	2	4	3	1	3	2	3	3	2	2	3	2	4	2	4	3	2	4	4	2	2	4	3	1	4	1	1	1	5	3	1	1	1	1	4	2	4	2	2
1	1	1	1	1	5	1	4	2	1	2	1	4	1	1	1	2	4	1	4	1	2	2	2	2	2	2	2	2	3	1	1	1	3	2	1	3	1	2	2	2	2	3	4	4	3	3	3	3	3
2	1	3	2	3	1	2	2	3	2	2	2	5	2	3	3	3	4	2	3	2	3	4	2	2	4	2	2	2	4	2	1	3	2	3	2	3	2	3	3	3	3	3	2	4	4	2	4	4	4
1	1	1	1	1	1	1	2	3	1	1	1	3	1	2	1	1	4	1	2	1	2	2	1	1	3	1	3	1	1	1	1	4	2	3	1	5	1	4	2	4	3	4	2	4	4	2	4	4	2
2	2	2	2	2	2	2	2	3	2	2	3	3	2	3	3	2	4	3	3	2	2	3	2	2	3	2	3	2	4	2	2	3	2	2	3	2	2	2	3	2	2	2	1	2	2	1	3	2	2
1	2	2	2	2	3	2	2	1	1	3	2	4	2	2	2	2	5	2	5	1	3	2	4	3	4	2	2	2	2	2	1	4	3	4	3	3	2	4	3	3	3	2	2	3	2	1	1	2	2
3	3	3	1	1	3	3	3	1	5	1	1	3	3	3	3	3	3	3	3	1	2	3	2	3	4	2	2	2	3	2	1	2	3	3	3	1	1	1	3	1	1	1	1	1	1	1	4	3	3
3	2	1	2	2	2	4	4	2	1	2	1	2	1	1	1	4	2	1	3	1	5	1	5	1	1	1	1	1	1	1	4	1	5	1	1	1	1	1	1	1	1	1	1	1	1	1	1	1	1
3	4	2	3	3	4	4	4	3	2	3	2	4	2	1	1	4	3	1	4	1	2	1	2	1	4	1	1	1	1	1	1	3	4	3	3	2	2	1	3	1	1	1	2	1	1	2	1	1	1
2	2	2	3	3	3	3	3	3	1	3	2	4	2	3	3	2	4	2	3	2	3	3	2	2	3	2	3	3	4	3	2	3	3	3	3	3	3	3	3	3	2	3	3	4	3	2	3	2	1
1	2	3	2	2	2	2	2	2	1	3	3	5	2	3	2	4	2	2	4	2	4	3	4	2	2	2	2	2	2	2	1	4	4	3	2	1	1	1	5	1	1	1	1	1	1	3	4	4	4
2	2	4	2	3	2	2	2	4	2	4	4	4	4	4	4	2	4	4	2	3	3	5	2	3	3	4	3	3	3	3	3	3	3	3	3	3	3	3	3	3	3	3	3	3	3	3	3	3	3
1	1	1	1	1	1	1	1	5	1	1	1	2	1	1	1	1	3	3	1	1	1	5	1	5	5	5	5	5	5	1	1	1	1	1	5	5	5	5	5	5	5	5	5	5	5	5	5	5	5
2	2	3	3	3	2	3	2	4	2	3	3	3	3	3	3	2	4	4	2	4	2	4	2	4	4	4	4	4	4	4	4	4	2	4	4	3	3	3	3	3	3	3	3	3	3	3	3	3	3
3	3	3	2	2	3	4	3	4	2	4	3	5	3	4	4	2	5	3	4	3	3	4	3	3	5	3	4	4	5	3	3	5	3	5	5	2	2	5	3	3	3	3	4	3	3	3	3	3	3
3	3	2	2	2	3	4	3	3	3	3	3	3	2	3	2	3	3	3	3	3	3	3	3	3	3	3	3	3	3	3	3	3	3	3	3	2	2	2	2	2	2	3	3	2	3	3	3	2	2
2	2	4	4	3	3	2	2	3	1	3	3	5	2	3	3	3	3	3	3	2	3	3	3	3	4	3	3	3	4	2	2	3	3	4	2	2	2	2	3	1	2	2	2	2	2	2	2	2	2
3	3	1	2	1	4	4	3	3	1	2	1	3	1	1	2	2	2	2	4	2	4	2	4	2	2	2	2	2	2	2	2	2	4	2	2	2	2	2	2	2	2	2	2	2	2	2	2	2	2
2	2	4	4	4	2	2	2	4	2	4	4	4	4	4	4	2	4	4	2	4	2	4	2	4	4	4	4	4	4	4	4	4	2	4	4	2	3	2	4	2	2	2	2	2	2	2	2	2	2
2	1	3	2	4	2	2	2	4	2	4	4	3	3	2	1	3	3	3	2	4	2	3	4	4	3	3	2	2	3	1	2	2	2	3	2	4	3	4	5	2	4	3	1	1	4	2	2	2	3
2	2	2	2	2	2	2	2	4	2	2	2	4	1	2	1	2	4	2	3	2	4	2	2	4	4	3	3	3	3	2	2	2	2	3	4	1	1	1	1	1	1	1	1	1	3	3	3	3	4
2	2	3	2	3	2	4	2	2	2	4	4	5	4	3	4	2	5	4	3	4	3	3	3	4	4	4	3	4	4	2	4	4	2	3	4	2	2	2	3	2	2	2	1	1	4	4	4	4	4
2	2	3	2	2	2	3	2	3	2	4	4	4	4	2	1	4	4	3	4	3	2	4	2	4	4	3	2	3	4	3	3	3	2	4	3	4	3	2	2	2	2	2	2	3	4	2	4	4	4
3	3	1	4	4	3	5	2	4	2	3	1	4	1	4	4	2	4	1	4	1	2	4	2	1	4	4	4	1	1	1	1	4	2	4	4	3	3	3	1	1	1	1	1	1	1	3	3	3	3
3	3	4	2	2	3	3	3	3	3	3	3	3	3	3	3	3	3	4	4	2	3	3	4	2	2	2	2	3	3	3	3	3	3	3	3	3	2	3	4	3	2	3	2	2	3	3	4	3	3
2	2	2	1	1	2	3	2	2	2	4	2	4	3	3	3	2	4	3	3	3	2	4	3	3	4	3	4	3	4	3	3	4	2	3	3	3	3	3	3	3	3	3	3	3	4	3	4	3	3
2	2	4	2	4	2	4	1	5	3	4	4	4	4	4	3	3	4	4	4	4	3	4	4	4	4	4	2	4	4	2	4	4	4	4	4	4	2	2	3	2	3	3	3	3	4	1	4	2	2
1	1	2	1	1	1	1	1	1	1	2	2	3	2	2	2	4	3	3	3	3	3	3	3	3	3	3	3	3	3	3	3	3	3	2	3	2	1	1	1	1	1	1	1	1	1	3	4	3	3
2	2	2	2	2	2	2	2	1	2	4	2	3	2	2	2	2	3	2	2	2	2	3	3	2	3	2	2	2	2	2	2	3	2	3	3	2	2	2	3	2	2	1	1	1	2	2	4	4	3
3	3	3	3	3	3	3	3	4	1	3	4	5	3	3	2	2	3	3	4	3	2	5	2	3	5	5	5	4	3	3	3	4	2	4	4	2	3	3	4	2	4	3	3	3	3	1	2	1	1
2	2	1	2	2	2	3	3	3	3	2	2	2	1	2	1	3	2	2	2	1	3	2	3	1	3	2	1	2	2	1	1	1	3	1	1	3	3	4	4	3	3	3	4	4	4	3	3	3	3
2	2	2	2	2	2	3	4	2	2	2	2	4	1	1	1	2	4	1	3	1	2	1	2	1	3	1	1	1	1	1	1	3	3	2	1	1	1	1	1	1	1	1	2	2	4	1	1	1	1
2	2	3	2	2	1	2	2	4	1	3	2	4	2	2	2	2	4	2	4	1	2	4	2	2	4	2	2	2	1	1	2	2	1	3	4	4	4	2	4	3	4	3	1	2	5	1	3	1	1
2	2	1	2	2	2	2	3	3	3	3	3	3	2	3	1	2	3	1	2	3	3	3	2	3	3	2	2	3	2	1	1	3	2	3	2	3	2	2	4	3	3	2	2	2	3	3	3	3	3
2	3	3	2	3	2	4	2	4	2	4	4	5	2	4	4	2	4	4	3	4	4	5	2	3	5	2	4	4	5	3	2	4	4	4	4	2	1	2	4	2	4	1	1	1	3	4	2	2	2
2	2	5	2	3	3	3	3	3	1	5	5	5	5	4	5	3	5	5	4	5	2	5	3	5	5	5	5	5	5	5	5	4	3	4	4	5	5	2	3	3	3	5	5	3	5	5	2	5	5
2	2	1	2	2	3	3	3	2	3	3	3	3	2	1	1	3	2	2	2	2	3	3	3	2	2	2	2	2	2	2	2	2	4	2	2	3	3	3	2	2	2	2	2	2	2	1	2	1	1
1	2	2	1	1	2	2	1	1	1	2	1	4	2	2	1	3	5	2	3	1	3	2	2	2	5	1	2	1	1	2	1	4	3	4	2	3	3	4	4	3	3	4	4	4	3	5	5	5	5
3	2	2	2	1	2	3	3	2	2	4	4	4	3	2	2	2	5	3	3	4	2	4	2	4	4	2	4	4	5	2	2	5	1	3	3	3	2	2	4	2	2	3	4	4	4	2	5	2	3
1	1	5	2	2	1	1	1	5	1	4	4	4	2	2	3	2	4	2	2	2	2	3	1	2	3	1	2	2	3	2	1	2	2	2	2	3	3	5	5	3	3	3	4	4	4	5	5	4	4
2	2	4	2	3	1	3	1	3	2	3	2	2	3	2	2	2	3	3	2	2	2	3	2	2	3	2	3	3	3	3	2	3	2	4	3	3	3	3	4	3	3	3	2	3	3	3	3	3	3
3	3	2	1	1	2	4	2	2	3	2	2	3	2	1	1	3	2	2	3	2	2	2	3	1	2	2	2	2	2	1	2	2	2	2	2	3	3	4	4	3	3	2	2	2	4	2	2	2	2
2	2	2	2	2	1	2	1	3	1	4	3	3	2	3	2	2	3	3	2	5	2	2	3	5	3	3	1	4	4	2	3	1	1	3	3	3	4	3	5	5	4	4	4	3	5	4	4	2	4
1	1	2	1	2	1	1	1	2	2	1	1	2	1	1	1	3	3	1	2	1	2	1	2	1	2	2	1	1	1	1	1	1	5	1	1	3	3	1	4	2	4	2	1	5	4	4	4	5	5
1	1	5	2	2	1	1	1	5	1	5	2	3	2	3	4	2	3	2	3	2	3	2	3	2	3	2	2	2	4	2	2	3	4	3	2	2	2	3	2	2	2	2	2	2	2	3	4	3	4
2	2	3	3	3	2	3	2	3	2	3	2	4	3	3	2	3	4	3	4	2	2	4	3	2	4	3	2	1	4	3	3	4	3	4	2	3	2	2	2	4	3	3	2	2	4	2	4	1	4
2	2	1	2	2	2	2	2	2	2	2	1	2	1	2	1	2	2	1	2	1	2	2	2	1	2	1	1	1	1	1	1	2	2	2	1	3	3	2	3	2	2	3	3	1	3	3	2	2	2
1	1	4	1	1	2	2	2	4	2	3	2	4	3	2	1	2	5	2	3	1	1	3	2	3	3	3	1	1	1	1	1	3	2	2	4	3	1	2	3	3	1	2	4	5	3	2	5	3	3
1	1	3	2	2	2	2	2	2	1	4	4	4	4	2	2	2	4	3	4	4	1	4	3	4	4	3	2	2	3	1	3	4	3	3	4	3	2	2	2	1	2	2	1	1	1	5	4	3	3
2	1	2	2	2	2	2	2	2	2	4	4	4	2	2	1	2	5	2	2	3	3	2	2	3	4	2	2	4	4	1	2	4	3	5	4	1	1	2	3	1	3	1	2	2	1	2	3	3	3
2	4	2	2	2	4	2	3	2	2	3	2	4	3	2	2	3	4	2	3	1	3	3	2	2	4	3	2	1	2	2	2	4	3	3	3	2	3	3	2	1	3	1	4	1	2	1	3	2	2
3	3	3	4	4	3	4	1	4	2	4	2	5	3	2	1	1	5	2	3	1	4	3	2	1	5	2	1	1	4	1	1	4	2	3	4	1	1	1	1	1	1	3	2	4	1	2	2	2	2
1	1	5	1	5	1	1	1	5	1	5	5	2	4	3	2	1	2	3	2	2	2	1	4	1	1	1	1	1	1	1	1	1	5	1	1	1	1	1	1	1	1	1	1	5	5	5	5	5	5
2	2	3	3	2	3	3	3	2	2	3	2	4	3	3	3	3	4	3	4	3	2	4	3	3	4	3	3	4	4	2	2	4	2	3	3	3	3	3	4	3	3	4	2	2	5	4	4	4	4
2	2	3	4	3	2	3	2	2	2	4	2	3	2	2	2	2	2	2	3	1	2	3	3	1	3	2	2	3	3	2	2	3	2	4	3	3	2	1	5	3	3	3	1	3	5	2	4	3	4
2	2	3	2	2	2	2	2	3	3	3	3	3	3	3	3	3	3	2	3	2	2	2	2	2	3	2	2	2	2	2	2	2	2	3	2	3	3	2	2	3	3	3	2	4	4	2	3	3	3
2	2	2	2	2	1	1	1	5	1	4	4	3	2	3	1	4	3	1	2	1	1	2	3	2	2	2	1	1	2	2	1	2	1	4	1	2	2	2	2	2	2	2	2	2	4	2	3	3	3
2	2	2	1	1	1	2	2	2	2	2	1	1	1	1	1	2	1	1	2	1	2	1	2	1	1	1	1	1	1	1	1	1	2	2	2	1	1	1	3	1	1	1	1	1	1	2	2	2	2
2	2	2	2	2	3	3	3	2	3	2	2	3	2	2	2	3	2	2	3	2	3	2	3	2	3	2	2	3	2	2	2	2	3	2	2	4	4	3	3	3	3	3	3	3	3	3	3	3	3
1	2	2	3	2	3	2	2	2	1	3	1	1	2	2	1	4	1	1	1	5	1	1	5	1	1	1	3	1	1	1	1	2	3	2	1	2	2	5	3	2	1	1	5	3	1	1	1	1	1
3	2	1	4	4	2	4	2	5	2	4	4	4	4	4	3	2	4	2	3	4	2	4	3	4	4	4	4	4	5	4	2	4	2	4	4	1	3	2	3	1	1	2	2	1	3	1	1	2	2
2	2	4	2	3	2	2	2	2	2	2	2	3	3	2	2	2	3	3	2	2	3	2	3	2	4	2	2	2	2	2	2	2	2	2	2	4	4	4	3	3	3	4	2	4	3	2	3	3	3
3	3	3	3	3	3	3	3	3	2	3	4	4	4	2	3	2	3	4	5	2	3	3	5	3	4	4	2	3	3	2	3	3	3	2	3	3	3	3	3	3	3	3	3	3	4	4	2	2	1
2	2	2	2	2	2	2	2	2	2	1	1	3	1	1	1	3	3	1	3	1	2	2	3	1	1	1	1	1	1	1	1	1	5	1	1	1	1	1	4	1	1	1	1	1	1	2	4	4	4
3	3	2	2	2	2	3	3	2	2	2	3	3	1	1	1	3	2	1	2	3	3	3	3	2	2	2	2	2	2	2	2	2	4	2	2	2	2	2	2	2	2	2	2	2	2	2	2	2	2
2	2	1	2	2	3	4	4	2	2	5	3	4	3	1	2	2	4	3	3	3	3	3	3	2	4	2	2	2	2	2	2	2	4	2	2	4	1	2	2	1	3	2	2	4	4	1	5	3	4
3	3	2	2	2	4	4	4	2	4	2	2	2	2	2	2	4	2	2	4	2	4	2	4	2	2	2	2	2	2	2	2	2	4	2	2	4	1	2	3	4	3	4	2	2	4	1	4	1	1
2	2	2	3	3	3	3	2	4	2	4	3	3	3	2	3	3	3	2	3	3	3	3	3	3	3	3	3	3	3	3	3	3	3	3	3	2	2	2	3	2	3	2	2	2	2	2	2	2	2
2	2	4	2	2	2	3	2	2	2	4	3	3	2	2	2	2	3	3	2	2	2	3	3	2	4	3	1	2	2	2	2	2	4	3	2	4	4	4	4	4	3	4	3	4	4	1	3	2	2
2	3	1	1	1	2	2	4	2	2	2	1	2	1	1	1	3	2	1	2	1	2	2	2	1	2	2	1	1	2	1	1	1	3	1	2	1	1	1	1	1	1	1	1	1	1	1	1	1	1
2	2	2	3	2	3	3	3	3	2	3	2	3	2	2	2	3	3	2	3	2	2	2	3	2	3	2	2	2	2	1	2	3	3	2	3	3	2	3	2	3	3	3	3	2	3	1	3	1	2
2	2	4	3	3	2	3	2	3	2	4	4	3	3	3	2	2	3	3	2	3	2	3	2	2	2	3	2	2	2	3	3	3	3	3	3	3	3	2	3	2	2	3	2	1	3	2	3	3	3
2	2	2	2	2	3	3	2	2	2	2	2	2	1	1	1	4	2	1	1	1	3	3	1	1	3	1	1	1	1	1	1	1	2	2	2	1	1	1	1	1	1	1	1	1	2	1	2	1	1
3	2	2	2	2	3	3	3	2	3	2	3	3	1	1	3	3	3	1	2	2	2	3	3	2	3	2	2	3	3	2	2	3	3	3	3	3	2	3	4	2	3	3	3	3	3	3	3	3	3
1	2	1	1	1	2	2	2	1	5	1	1	1	1	1	1	5	1	1	1	1	1	1	1	5	2	1	1	1	1	1	1	1	1	1	1	3	3	3	3	3	3	3	4	4	3	2	2	1	1
2	2	2	2	2	3	3	2	2	1	3	3	4	2	2	1	3	4	2	3	2	3	3	3	2	3	1	1	2	3	2	1	3	3	3	3	2	1	1	3	1	2	1	1	1	1	1	3	2	2
2	2	2	2	2	2	3	4	1	3	2	2	3	2	2	1	3	3	3	3	3	3	3	3	3	3	3	3	3	3	3	3	3	3	3	3	4	4	4	2	4	4	4	4	2	2	2	4	2	2
2	2	2	1	1	3	2	2	2	1	2	2	3	2	2	1	3	2	1	2	1	2	1	2	1	3	1	2	1	1	1	1	1	4	1	1	3	2	2	2	3	3	3	3	3	3	1	3	1	1
1	1	2	2	2	1	2	2	2	2	3	1	4	2	2	1	2	4	2	3	1	2	2	2	1	4	2	1	2	1	1	1	2	3	2	2	1	1	1	2	1	1	1	1	2	2	1	3	1	1
2	2	3	2	2	2	3	2	2	2	2	2	4	4	1	1	2	4	3	3	2	3	4	4	2	4	3	2	4	3	2	2	3	3	3	3	4	4	3	4	3	3	4	2	3	4	3	3	3	3
3	3	4	4	2	2	3	2	3	3	3	3	4	3	3	4	3	4	3	3	3	4	4	2	3	4	3	3	3	4	3	3	4	2	4	4	3	4	2	2	2	2	3	3	2	3	2	3	3	3
3	3	2	2	2	4	4	3	2	2	4	4	5	3	2	2	4	5	1	4	1	4	4	2	1	5	2	1	3	5	2	1	3	2	3	1	3	3	4	2	4	3	5	2	2	4	1	1	2	1
3	3	3	3	3	3	4	2	3	4	2	3	3	2	1	2	3	2	1	2	3	2	3	4	3	2	1	2	1	1	2	1	2	3	3	2	3	4	4	4	3	4	3	4	2	3	1	1	1	1
3	2	2	2	2	3	3	3	4	2	2	2	3	2	2	3	2	4	2	2	2	2	3	3	2	4	2	5	2	2	2	2	4	2	4	3	3	3	4	4	3	3	3	1	4	5	1	1	1	1
2	2	2	2	2	2	2	2	2	2	1	1	5	2	4	2	3	4	1	4	1	3	3	3	1	4	2	1	1	2	1	1	2	4	2	2	2	3	5	3	4	4	1	1	4	4	1	4	2	1
2	2	2	1	2	2	2	2	2	2	2	2	3	2	1	1	2	3	2	2	2	2	2	3	2	3	2	2	2	2	2	2	2	2	2	2	3	1	4	2	3	2	3	2	4	4	2	2	2	2
4	3	2	3	3	4	4	3	2	3	3	2	4	2	2	2	3	3	2	3	2	4	3	3	3	2	1	2	2	3	2	1	2	3	3	2	3	3	3	2	3	3	3	3	2	3	2	3	2	2
2	2	2	2	2	2	3	3	2	3	1	1	3	1	3	3	3	4	1	2	1	2	1	1	1	4	1	1	1	3	1	1	3	3	3	1	1	2	1	3	1	3	1	1	1	1	1	2	1	1
3	2	2	3	3	2	3	3	3	2	3	3	4	2	4	3	3	4	3	3	2	2	4	2	3	4	3	2	3	3	3	2	4	3	4	4	4	3	3	4	3	4	3	5	3	4	4	4	5	3
2	1	2	2	2	2	2	2	2	2	1	1	4	2	2	1	3	3	1	2	1	1	2	2	1	4	2	2	1	2	2	1	2	2	3	2	2	2	1	4	2	1	3	3	3	4	1	3	1	1
1	1	5	2	2	2	1	2	3	1	5	2	4	2	3	3	1	4	2	2	1	3	4	1	1	4	2	4	4	2	3	2	3	1	4	2	1	1	1	3	1	1	1	1	1	3	1	3	1	3
1	2	2	1	1	3	2	2	1	1	3	1	4	1	3	2	2	4	1	4	1	3	3	1	1	4	1	1	1	4	1	1	3	3	2	4	1	1	1	3	1	1	1	1	1	1	1	4	4	4
1	1	5	1	1	1	1	1	5	1	3	1	4	2	1	1	3	3	1	4	1	3	3	3	1	3	3	3	1	2	2	1	1	5	1	1	3	3	2	5	3	3	2	1	1	1	1	1	1	1
2	2	2	4	4	2	3	3	3	2	2	2	3	2	2	2	4	3	2	3	2	4	2	4	2	2	2	2	2	2	2	2	2	4	2	2	4	4	4	2	3	3	2	5	2	2	3	4	4	4
3	2	4	4	5	1	3	2	4	1	5	5	5	4	4	5	2	4	4	2	4	2	4	2	4	4	4	4	4	4	4	4	4	2	4	4	4	4	4	4	4	4	4	4	4	4	4	4	4	4
2	2	2	2	2	2	2	3	2	4	2	2	2	2	2	2	4	2	2	4	2	4	2	2	1	1	1	1	1	1	1	1	1	5	1	1	2	2	2	4	2	2	2	2	2	2	2	2	2	2
2	2	3	4	3	3	4	3	3	3	3	3	3	3	3	3	3	3	3	3	3	3	3	3	3	3	3	3	4	3	3	3	4	2	4	4	4	2	2	2	1	2	3	1	2	3	2	2	2	2
2	4	2	2	2	4	2	4	2	5	1	1	2	2	2	2	4	2	2	2	2	2	2	2	2	2	2	2	2	2	2	2	2	2	2	2	2	2	2	2	2	2	2	2	2	2	2	2	2	2
3	3	3	3	3	3	3	3	3	3	3	3	3	3	3	3	3	3	3	3	3	3	3	3	3	3	3	3	3	3	3	3	3	3	3	3	3	3	3	3	2	2	2	2	2	3	2	3	3	3
2	1	2	1	1	2	2	2	2	2	1	1	3	1	3	1	4	4	1	3	1	3	1	3	1	4	1	3	1	1	1	1	3	4	4	1	2	2	1	1	1	1	1	1	1	1	2	3	1	1
2	2	3	2	2	2	2	2	4	2	4	3	3	3	3	3	3	3	3	3	2	2	4	3	3	3	4	3	3	3	3	3	3	3	3	3	4	4	2	4	4	4	4	2	4	4	3	3	2	2
3	3	2	2	3	2	3	3	3	2	4	3	2	2	2	2	3	3	3	2	3	3	3	2	3	3	3	3	4	3	3	2	2	3	3	3	3	3	3	3	3	3	3	3	3	3	3	4	4	4
1	1	2	1	1	1	1	1	1	2	3	3	3	3	1	1	1	2	3	3	2	2	5	1	4	4	2	1	4	5	1	3	3	1	3	2	5	5	5	5	5	5	5	5	5	5	5	4	5	5
2	2	3	2	2	2	2	2	1	2	2	2	4	2	1	1	2	2	2	3	2	1	2	2	2	3	2	1	3	1	1	1	2	2	2	2	3	3	3	4	3	3	3	3	3	3	3	3	2	4
4	2	1	2	2	2	4	4	3	2	4	2	4	2	3	3	4	4	2	2	4	3	2	4	4	4	4	4	3	4	4	3	3	4	2	3	4	4	3	3	3	3	3	2	2	2	4	4	4	4
1	1	3	2	2	1	1	1	2	1	3	1	4	2	3	1	2	5	3	3	3	2	2	2	2	4	3	3	2	4	2	2	2	3	3	2	3	2	3	3	2	3	3	2	2	2	2	2	3	3
2	2	1	1	2	2	2	2	3	2	2	1	4	3	1	1	2	4	1	4	1	2	4	2	1	4	1	1	1	3	1	1	4	2	2	2	2	2	2	4	1	1	1	1	1	1	1	1	1	1
2	2	4	2	3	2	2	2	2	2	2	2	3	2	1	2	2	2	1	3	2	4	2	4	2	2	2	2	2	2	2	2	2	4	2	2	4	2	2	2	2	2	2	2	2	2	2	2	2	2
2	3	2	2	2	2	2	2	2	2	4	3	4	2	2	3	2	4	2	4	3	3	4	3	2	4	2	2	3	4	2	1	3	3	2	2	3	3	2	2	2	2	2	4	3	3	4	4	3	3
1	1	1	1	2	1	3	1	3	2	3	4	4	3	1	1	3	4	2	3	1	1	1	1	1	4	1	1	2	1	1	1	2	2	3	1	1	1	1	1	1	1	1	1	1	1	1	1	1	1
3	4	2	3	3	3	4	4	3	3	3	2	3	2	2	2	4	2	3	3	2	3	2	4	2	2	2	2	3	3	3	2	2	3	2	3	2	2	5	4	5	5	5	5	5	5	2	3	1	2
3	3	4	3	3	3	3	3	3	3	3	3	4	3	4	4	2	4	4	3	4	3	4	2	4	4	3	4	4	4	4	3	4	2	4	4	3	3	2	3	2	3	2	2	1	2	1	2	1	3
2	2	2	1	2	3	3	3	2	3	3	1	3	1	1	1	2	3	2	2	1	1	3	2	1	3	1	1	1	2	1	1	1	3	1	2	2	1	1	2	1	1	2	1	1	1	3	2	2	2
3	2	2	2	2	3	4	3	2	2	2	1	3	2	1	3	3	5	1	3	1	3	3	1	1	4	3	2	1	3	3	2	3	3	3	3	2	2	2	2	1	1	3	1	1	3	3	4	5	5
2	2	2	1	2	2	2	2	2	1	5	4	3	2	5	3	3	3	1	2	2	2	4	3	2	3	1	1	3	3	2	1	2	2	4	3	2	3	3	4	1	2	1	2	2	4	1	1	1	1
2	3	3	2	2	3	4	4	2	3	3	2	3	2	2	2	4	2	1	4	2	3	2	3	2	3	1	1	3	2	1	1	3	4	3	2	2	1	1	1	1	3	1	1	1	1	2	3	2	3
1	2	3	2	2	2	1	1	2	1	3	5	5	3	1	5	1	5	5	3	1	5	5	5	3	3	3	5	5	5	5	3	5	1	3	5	4	1	4	2	3	3	5	5	5	5	2	4	2	2
2	4	3	2	2	4	5	2	3	2	1	1	3	1	1	1	4	5	2	4	1	2	1	2	1	5	2	1	1	2	1	1	2	4	3	2	3	1	2	4	2	4	3	5	1	2	1	1	1	1
2	2	2	2	2	2	2	1	2	2	1	1	4	2	1	1	4	5	2	4	1	1	2	1	1	4	2	1	1	2	1	1	2	1	3	2	3	1	2	1	1	3	1	3	1	1	1	3	1	1
1	3	2	3	3	3	3	3	1	2	3	1	3	1	1	1	3	3	1	2	1	1	1	2	1	4	1	1	1	1	1	1	3	2	1	1	1	1	1	3	1	1	1	1	1	1	1	1	1	1
3	2	4	3	3	3	3	4	4	2	4	4	4	3	4	4	3	4	3	3	4	3	4	2	4	3	2	2	2	4	3	2	3	3	3	2	3	2	2	5	3	2	3	4	4	4	2	4	4	4
3	3	3	3	3	3	3	3	3	2	3	3	4	3	3	3	3	3	3	3	2	3	3	3	3	3	2	3	2	3	2	3	3	4	3	3	3	2	3	2	2	2	3	2	2	3	3	3	3	3
2	3	2	2	3	3	3	3	2	3	2	2	2	2	2	1	3	3	2	3	2	3	1	3	1	3	2	1	2	2	1	2	2	4	2	1	2	2	1	2	1	1	1	1	1	1	3	3	2	3
2	2	4	2	2	2	2	2	3	2	2	2	5	2	3	3	2	3	2	3	2	4	2	2	2	3	2	2	2	3	3	2	2	4	2	4	2	2	3	3	3	2	2	2	2	4	1	3	1	1
3	3	2	2	3	3	4	3	2	3	2	3	3	2	1	2	4	2	1	2	2	2	4	2	3	2	2	2	2	3	2	1	1	3	2	2	1	2	1	5	1	3	1	1	1	3	2	2	2	2
3	4	1	4	4	4	5	3	3	3	3	2	4	2	3	3	4	3	1	3	1	4	3	2	1	3	1	1	3	3	2	1	3	4	3	1	3	3	4	4	3	2	3	1	4	3	1	1	1	1
3	3	4	2	2	2	4	2	3	2	4	3	4	3	3	3	3	4	2	3	4	3	3	1	3	4	1	2	2	4	3	1	3	3	3	3	4	2	4	3	2	4	3	4	4	4	3	2	3	2
1	1	4	2	2	1	1	2	2	1	3	3	4	2	2	4	1	4	2	2	1	2	4	3	1	4	2	2	1	3	2	2	3	2	3	4	2	2	2	3	1	2	2	1	2	3	1	4	3	2
1	1	3	2	2	2	2	2	3	1	3	2	4	3	2	3	2	3	3	3	2	3	3	3	2	4	3	3	4	4	4	3	4	3	4	3	2	1	2	3	3	1	1	1	1	3	1	3	2	2
1	1	1	1	1	1	1	1	1	1	1	1	3	2	1	1	1	2	1	3	1	1	1	2	1	2	2	1	1	1	1	2	2	1	2	1	1	1	1	5	1	1	1	1	1	1	1	1	1	1
1	4	2	1	1	4	3	4	2	3	2	1	2	2	1	1	3	2	2	2	1	2	2	2	1	2	2	2	2	2	1	2	2	3	2	2	2	2	2	2	2	2	2	2	2	2	1	2	1	2
2	2	2	2	2	2	2	2	3	2	3	3	3	3	1	1	3	3	1	3	2	2	3	2	3	3	1	1	3	3	1	1	2	2	1	2	3	3	2	3	3	3	3	2	3	3	2	3	2	2
1	2	2	1	2	2	3	2	3	2	2	1	3	2	1	2	2	3	2	3	1	1	2	2	1	3	3	2	1	2	1	2	2	3	3	2	1	1	1	4	1	1	1	1	1	4	1	3	2	1
1	1	5	5	4	1	2	2	3	1	5	5	5	5	5	5	1	5	5	1	5	1	5	1	5	5	5	5	5	5	5	5	5	1	5	5	4	4	5	3	3	3	3	3	3	3	3	3	3	3
2	2	3	2	2	2	2	2	3	2	3	3	4	4	2	2	4	4	4	2	3	2	4	3	3	4	4	3	3	3	3	3	3	3	3	3	3	3	3	3	3	3	3	3	3	3	3	3	3	3
2	1	2	2	2	2	2	2	2	2	2	2	2	2	2	1	4	2	2	4	2	4	2	4	2	2	2	2	2	2	2	2	2	4	2	2	1	2	2	2	2	2	2	2	2	2	2	2	2	2
2	2	3	2	3	2	3	2	3	2	4	4	3	3	2	2	2	2	2	2	2	2	4	2	2	2	3	2	3	4	2	2	2	2	2	2	2	2	2	4	2	2	2	2	2	2	4	4	2	4
2	1	2	2	3	2	2	2	2	1	3	2	3	3	2	2	3	3	3	2	2	2	3	2	2	3	3	2	3	2	2	2	2	2	3	3	3	3	3	3	2	2	2	2	2	2	2	2	2	2
2	2	4	1	1	2	2	2	1	2	2	2	3	2	1	4	2	3	2	2	2	2	2	3	2	3	3	2	2	2	2	2	2	2	2	2	4	3	4	4	3	4	3	3	3	4	2	2	2	2
4	4	2	2	2	4	4	4	2	4	2	2	2	2	2	2	4	2	2	4	2	4	2	4	2	2	2	2	2	2	2	2	2	4	2	2	3	1	1	5	1	1	1	1	1	1	1	1	1	1
3	2	5	4	3	3	4	4	3	3	4	4	2	5	2	4	3	3	5	1	4	4	2	2	4	4	4	4	4	4	3	4	4	5	1	4	2	2	2	2	2	2	2	3	2	2	2	2	2	2
2	3	3	3	3	2	4	3	4	3	3	3	3	3	4	4	4	5	3	3	3	2	4	2	2	5	3	2	3	4	3	2	4	3	3	4	4	4	4	4	4	4	4	4	4	4	4	4	4	4
3	2	3	2	3	2	3	3	3	3	3	3	3	3	3	3	3	3	3	4	3	3	3	3	3	3	3	3	3	3	3	3	3	3	3	3	3	3	2	2	2	2	2	3	2	3	4	4	4	4
2	2	4	2	3	2	2	2	2	2	4	3	4	3	2	2	2	4	2	2	4	2	3	1	3	4	2	2	2	3	2	2	2	3	3	3	4	4	3	3	3	3	3	4	3	3	4	2	3	3
1	3	4	2	3	1	3	2	3	1	5	5	4	4	3	4	3	4	4	3	4	2	4	4	4	4	4	2	4	4	4	4	3	2	3	4	1	1	1	4	1	1	1	1	1	1	1	1	1	1
3	3	2	4	4	2	4	3	3	3	3	3	3	3	3	3	3	3	3	3	3	3	3	3	3	3	3	3	3	3	3	3	3	3	3	3	3	3	2	2	2	2	2	2	2	3	4	4	4	4
2	1	3	2	2	2	2	2	2	2	3	2	3	2	2	2	2	3	2	3	3	2	4	3	3	3	3	3	3	2	2	2	3	3	3	2	4	4	4	4	4	4	4	4	3	4	5	5	4	4
1	2	1	1	1	2	2	2	1	2	3	2	2	1	2	1	4	2	1	3	2	5	1	2	1	1	2	1	1	1	1	1	1	4	1	1	2	2	1	2	1	1	2	1	1	1	3	4	4	5
3	2	2	5	5	3	3	2	4	2	4	4	4	4	4	4	3	4	3	3	3	3	4	3	2	3	2	4	3	4	2	2	3	2	4	4	1	3	2	1	1	3	1	3	1	1	4	4	4	4
3	2	4	1	2	2	2	2	3	2	4	2	4	3	3	3	3	4	3	3	3	2	4	3	4	4	3	4	4	4	4	3	4	2	4	4	2	2	2	2	1	1	1	1	1	1	5	5	5	5
2	2	3	2	2	2	2	2	2	2	3	2	3	2	2	2	4	3	2	3	2	2	3	3	2	3	3	2	2	1	2	2	3	3	2	2	1	1	1	3	1	1	1	1	1	1	3	3	3	3
2	2	3	2	4	3	2	3	5	1	5	5	4	2	2	1	3	3	3	2	2	1	2	3	3	3	2	3	3	2	3	2	3	3	3	3	1	1	1	5	1	3	2	1	1	1	2	5	2	2
2	2	2	3	2	2	2	2	2	2	2	2	4	2	1	1	2	4	2	4	1	3	1	2	1	4	2	2	2	2	2	2	2	2	3	3	1	1	1	3	1	4	1	1	1	3	1	3	4	2
2	2	1	2	1	2	3	3	3	2	3	1	4	2	2	1	2	5	1	3	1	3	1	2	2	5	1	1	1	1	1	1	1	2	2	1	4	4	4	3	3	4	4	2	2	1	3	5	3	4
3	2	4	3	2	2	4	2	2	2	4	3	4	4	3	4	3	5	4	4	3	2	5	4	3	4	4	3	5	5	3	4	4	4	3	4	4	3	3	4	4	4	4	5	4	5	2	4	1	3
2	2	3	2	2	4	3	3	3	3	3	3	4	2	3	3	3	3	2	3	2	2	3	2	3	4	3	2	4	2	3	3	4	2	2	2	3	2	2	2	2	2	2	2	2	2	2	4	4	4
2	3	4	4	4	1	2	3	4	2	4	2	4	3	2	4	2	4	3	2	3	2	4	2	4	4	2	4	3	4	3	2	2	3	4	3	1	1	1	4	1	1	1	1	1	1	2	4	3	3
2	3	3	3	2	3	3	3	2	2	3	2	4	2	3	1	3	3	2	3	1	3	1	3	1	3	2	1	3	1	1	2	3	2	3	2	1	1	1	4	1	1	1	1	1	2	2	4	3	2
2	2	3	2	2	2	2	2	3	2	4	3	3	3	2	2	3	3	2	2	3	2	4	2	4	3	2	2	4	4	2	2	3	2	3	2	1	1	2	4	1	2	1	1	1	2	4	5	4	4
2	2	2	2	2	3	2	2	2	2	3	3	4	2	1	2	2	4	2	4	2	3	5	3	1	3	2	1	3	3	2	2	4	3	2	2	4	4	4	4	4	4	4	4	4	4	3	3	3	3
2	4	2	3	1	4	2	4	2	1	2	1	4	4	2	3	4	3	4	2	2	4	3	3	1	4	3	3	5	4	2	5	3	3	3	3	1	2	2	1	2	1	1	4	2	4	4	4	4	2
2	2	3	2	3	3	3	3	2	2	4	3	3	3	2	3	2	4	3	2	4	2	4	2	4	3	4	3	3	4	2	3	4	2	3	3	3	2	2	3	3	3	2	2	3	3	2	3	2	2
2	2	3	2	3	3	3	3	2	4	2	2	3	3	2	1	2	3	3	3	3	3	3	3	3	3	3	3	3	2	2	3	3	3	2	3	2	3	2	4	2	2	2	2	2	3	2	4	4	3
2	2	3	2	2	2	2	2	4	2	4	3	4	4	3	3	2	4	4	3	2	3	4	3	1	4	2	3	4	3	2	3	4	2	4	4	4	4	4	4	3	4	4	2	5	5	4	4	4	4
1	1	2	1	2	2	2	2	2	3	3	3	4	3	2	1	2	4	4	4	2	1	2	3	3	4	4	3	2	2	2	3	3	2	3	3	3	3	3	4	4	4	3	1	2	3	4	5	4	4
2	2	2	2	2	2	3	2	2	2	2	2	3	2	2	2	3	3	2	2	1	2	2	2	1	3	2	1	1	1	1	2	3	2	2	3	4	3	2	3	2	3	3	1	2	4	1	4	2	2
2	2	2	3	3	2	4	2	2	2	3	1	4	2	2	1	2	3	2	4	1	3	2	3	1	3	2	1	1	1	1	2	2	3	3	2	4	4	4	4	4	4	4	4	2	3	2	4	4	4
2	2	2	2	2	2	2	2	3	2	3	3	4	2	2	2	2	4	3	2	2	3	3	3	2	4	2	2	3	3	3	2	3	3	3	4	1	1	1	2	2	3	2	1	1	2	1	4	3	3
3	3	4	2	3	2	3	2	3	2	4	4	5	3	3	3	3	5	3	3	4	3	4	4	3	5	4	3	4	4	3	3	5	3	3	3	4	3	2	3	4	2	4	2	4	4	1	4	1	2
1	1	5	2	1	1	1	1	2	4	5	5	5	3	3	3	2	4	3	3	4	2	4	2	4	4	4	4	4	4	4	4	4	2	4	4	3	2	2	3	2	2	2	2	2	2	5	4	5	5
1	1	5	1	2	2	1	1	3	1	5	3	5	4	3	2	1	5	5	1	4	1	4	1	5	4	2	1	4	3	1	1	2	2	2	2	1	3	1	4	1	1	1	1	1	1	1	4	1	1
1	1	3	1	1	1	1	2	5	1	3	2	2	1	1	1	1	3	2	2	2	1	2	1	2	3	2	1	2	1	1	1	1	1	1	1	3	4	3	4	4	2	3	2	4	5	5	4	4	4
2	3	2	2	2	2	2	2	3	1	3	3	4	1	2	2	2	4	1	3	3	2	2	2	2	4	1	2	2	3	1	1	4	2	3	3	2	2	1	3	1	1	1	1	1	2	1	3	1	3
1	1	1	1	1	3	3	2	2	2	3	3	5	4	3	1	1	5	2	4	2	2	2	3	2	5	3	2	4	2	2	2	5	2	4	2	4	4	2	5	1	4	3	4	1	4	1	5	5	1
3	3	1	3	2	3	3	3	2	4	2	2	2	1	1	1	4	2	1	3	2	4	2	4	2	2	2	2	1	2	1	2	3	4	3	3	2	2	2	2	3	3	2	2	1	3	3	3	3	3
2	2	3	2	2	2	2	1	2	2	4	4	5	5	3	2	3	5	4	3	1	3	4	3	2	4	3	3	4	4	1	3	4	2	3	2	2	2	1	2	2	2	2	2	3	3	2	4	4	5
2	3	4	3	3	3	4	3	3	2	4	3	3	2	2	2	3	3	2	4	3	2	3	4	3	4	3	2	4	3	3	3	2	3	3	2	4	2	4	4	4	3	4	3	3	5	3	4	3	3
2	2	5	2	3	2	2	2	2	1	5	4	3	3	2	1	2	3	4	2	4	1	3	3	3	4	3	3	4	3	3	3	3	1	2	3	3	3	2	4	2	2	3	1	5	2	5	4	5	5
2	2	3	2	2	2	3	2	3	2	3	3	5	3	2	1	2	5	3	4	2	1	4	3	3	4	3	2	3	3	1	2	4	2	3	3	3	3	3	3	2	3	4	3	5	4	4	3	4	3
2	2	3	2	2	2	3	2	3	3	3	2	4	3	3	2	3	4	3	3	3	3	3	3	3	3	3	3	3	3	3	3	3	3	3	3	3	2	2	2	1	2	2	1	1	2	1	4	3	3
3	4	2	4	4	4	4	4	3	4	4	4	3	2	2	2	4	4	3	2	4	4	5	3	4	3	3	2	4	5	2	2	3	4	3	2	1	1	1	2	1	2	2	1	1	1	2	1	1	1
2	2	2	2	2	2	2	2	2	2	4	2	2	1	2	1	4	3	1	3	2	2	3	2	3	3	1	2	2	2	1	1	2	2	2	2	1	1	1	4	1	1	1	1	1	1	3	5	4	4
1	1	2	2	1	1	2	1	2	1	3	4	3	2	2	1	3	3	2	2	4	1	4	1	3	3	3	1	3	2	2	2	3	2	2	2	3	1	2	3	4	4	1	3	3	3	3	4	4	3
1	1	3	1	1	1	1	1	2	1	2	3	5	3	3	2	3	3	3	3	3	3	2	2	4	4	4	4	2	3	2	1	2	4	2	2	3	4	4	3	4	4	3	3	4	3	3	4	4	3
4	3	2	3	2	3	2	4	1	3	4	2	4	4	1	2	2	2	4	1	4	3	2	2	4	2	1	5	5	2	3	3	5	4	4	2	2	2	5	2	2	5	2	5	2	2	5	2	2	5
2	2	4	4	2	5	3	3	4	2	4	4	4	4	4	4	2	4	4	2	4	2	4	2	4	4	4	4	4	4	4	4	2	3	4	3	1	3	5	3	4	4	4	4	4	4	3	3	5	1
3	3	2	3	2	3	4	5	2	3	2	3	2	3	2	3	4	3	2	3	2	3	2	3	2	3	2	3	2	3	2	3	2	3	2	3	2	3	2	3	2	3	2	3	2	3	2	3	2	3
2	2	4	2	3	2	2	2	3	2	4	4	5	3	3	4	2	4	4	4	4	3	4	4	3	3	4	3	4	4	4	4	3	2	4	4	5	4	5	4	4	4	4	2	2	5	3	3	3	3
2	2	4	4	3	2	2	2	3	2	3	3	3	3	3	3	3	3	3	3	3	2	5	3	2	3	3	3	3	4	3	2	3	3	3	3	2	2	3	3	3	3	3	3	3	3	4	3	3	3
2	2	3	2	3	2	3	2	4	2	2	2	3	2	3	2	2	4	2	2	2	3	2	2	3	3	2	3	2	2	2	3	3	3	3	3	4	3	3	4	4	3	3	2	3	4	4	4	4	4
1	1	1	1	1	1	1	1	1	1	1	1	2	1	1	1	1	1	1	2	1	1	1	1	1	1	1	1	1	1	1	1	1	1	1	1	1	1	1	1	1	1	1	1	1	1	1	1	1	1
2	2	4	2	2	3	3	3	3	2	4	3	3	3	2	2	3	3	3	3	3	3	3	3	3	3	2	2	4	3	2	2	3	3	4	3	3	3	2	2	2	3	3	3	2	3	2	2	2	2
4	4	1	1	2	2	2	2	4	2	4	3	4	2	2	2	4	2	2	4	3	3	2	2	3	3	3	2	3	2	3	2	3	3	3	2	3	4	2	4	2	4	2	4	4	2	4	3	4	2
2	2	4	1	2	2	3	2	4	3	4	2	5	3	2	1	5	3	3	3	4	2	4	3	3	3	4	3	4	4	3	4	5	2	4	4	3	3	3	2	2	3	3	3	1	3	2	4	4	4
2	2	2	3	2	2	2	2	4	1	2	2	2	1	1	2	2	2	1	2	2	2	2	2	2	2	2	2	2	2	2	2	2	4	2	2	1	1	1	5	1	1	1	1	1	1	4	4	4	1
1	1	3	2	3	2	2	2	3	2	4	3	4	2	2	3	3	4	2	3	2	2	4	3	1	4	2	2	3	3	2	2	3	3	3	3	3	2	2	2	2	2	2	2	2	2	3	3	2	2
1	1	2	1	1	1	2	2	4	2	1	1	4	1	1	1	3	4	1	2	1	5	1	5	1	4	1	1	3	3	3	3	2	2	2	2	1	1	1	1	2	1	1	1	1	1	1	1	5	5
2	2	4	2	2	2	2	2	4	2	4	3	4	4	4	4	3	4	4	4	3	5	5	2	4	4	4	4	4	4	3	3	4	3	3	4	4	3	4	2	1	4	4	1	1	3	1	4	3	3
2	2	3	2	2	2	2	2	3	1	5	5	5	4	4	4	2	5	4	3	5	4	4	3	4	5	2	4	5	5	5	5	5	2	4	4	2	2	2	3	3	5	1	1	1	5	5	5	5	5
3	3	2	4	3	3	4	3	2	3	1	3	4	1	4	4	2	4	1	4	1	5	3	2	1	4	1	4	1	4	1	1	3	4	4	1	1	3	1	1	1	1	1	1	1	1	1	3	1	1
1	2	2	2	3	3	2	3	2	2	1	1	3	1	2	1	2	4	2	4	1	2	1	1	4	4	2	3	4	2	4	2	3	3	1	1	2	2	1	3	2	1	1	1	1	1	1	3	1	2
3	3	3	3	3	3	3	2	4	2	4	4	2	2	2	1	2	2	2	1	1	2	2	4	4	2	2	2	1	1	1	1	2	4	2	3	1	1	1	1	1	1	1	1	1	1	1	3	2	2
2	3	4	3	4	3	3	2	3	2	3	4	4	4	2	2	3	4	2	2	3	3	4	2	3	4	2	2	2	3	4	4	4	2	3	3	4	1	3	2	2	2	3	4	4	4	2	5	3	3
3	3	4	3	3	3	4	2	3	2	4	3	3	3	3	3	3	3	4	2	1	2	4	3	1	4	1	1	4	4	1	2	2	4	2	2	1	1	1	1	1	1	1	1	1	1	1	1	4	4
1	1	2	1	1	1	1	1	1	1	4	2	3	3	2	2	1	3	3	2	2	2	2	2	2	3	3	3	3	3	2	3	3	2	3	2	3	3	3	3	2	3	3	3	3	3	3	3	3	3
1	2	2	1	2	2	2	2	2	1	4	3	4	3	3	2	2	4	2	3	4	2	3	2	4	4	3	1	3	4	1	3	3	2	4	1	4	4	4	4	1	3	5	4	4	4	1	2	2	2
1	1	5	2	1	1	1	1	5	1	3	4	3	2	2	2	1	4	2	2	3	1	4	2	2	5	2	2	3	2	2	2	2	1	3	2	4	2	2	2	2	2	3	3	2	2	3	4	4	4
2	2	3	3	3	3	3	3	3	3	3	3	3	2	2	1	4	2	3	4	1	4	4	3	2	4	2	3	3	3	3	3	3	3	3	2	4	4	5	5	4	4	4	1	4	4	2	4	2	4
3	2	3	2	2	2	3	2	2	2	3	3	4	2	2	2	2	4	2	3	4	3	3	3	3	4	2	4	3	4	3	2	3	2	3	2	3	2	3	3	1	3	1	1	1	2	3	2	3	2
2	4	4	2	3	3	3	2	4	2	4	4	3	4	2	3	3	4	3	3	4	2	3	2	4	4	2	2	4	4	2	2	3	2	2	2	3	3	3	2	2	3	2	2	2	3	4	4	4	4
3	2	3	3	3	2	3	2	3	2	3	3	4	3	3	3	3	4	3	3	4	2	4	3	4	4	4	4	4	4	3	2	3	3	4	4	3	4	3	4	3	3	3	2	3	4	3	3	3	3
3	3	3	3	3	3	3	3	3	3	3	3	3	3	3	3	3	3	3	3	2	3	2	3	2	3	2	2	3	2	2	2	3	3	2	2	3	3	3	3	1	2	2	2	2	2	2	2	2	2
3	2	1	1	1	3	3	3	3	3	3	3	3	3	1	1	3	4	2	3	1	3	1	4	1	2	2	2	1	1	1	1	1	4	2	1	2	2	2	2	3	3	3	3	3	3	3	3	3	3
2	3	3	2	2	3	3	3	3	2	3	2	3	2	2	3	3	3	2	3	2	3	4	3	2	2	2	2	2	2	2	2	2	3	3	2	3	3	3	2	2	3	3	2	2	3	3	4	2	3
2	2	2	3	3	2	2	2	3	2	4	2	3	2	2	2	2	3	2	2	1	5	1	2	1	3	3	1	1	2	2	2	3	2	3	2	3	3	4	2	2	2	2	2	2	3	3	3	3	3
2	2	3	3	2	2	2	2	3	2	4	4	3	3	3	3	4	2	2	4	2	2	3	2	2	2	4	2	4	4	2	4	4	4	2	4	4	4	5	4	5	5	1	1	4	4	4	4	4	4
1	1	4	2	3	2	2	2	2	2	1	2	2	1	2	2	4	2	2	4	2	3	2	4	2	2	2	2	2	1	1	2	2	4	2	1	1	1	1	3	1	1	1	1	1	1	1	1	1	1
2	3	3	2	2	2	3	3	3	2	4	3	4	2	1	2	3	4	3	3	2	2	2	2	3	4	3	3	1	2	2	3	4	3	3	2	3	2	3	4	2	2	3	4	1	3	3	4	2	2
2	2	3	1	1	1	2	2	1	1	4	3	3	2	5	5	1	3	2	1	2	4	2	1	2	2	2	5	2	2	2	2	2	3	4	3	4	3	3	5	1	3	4	2	4	4	2	4	3	3
2	3	1	1	1	2	2	2	3	2	3	2	4	2	1	1	3	4	1	3	2	2	2	2	2	3	1	1	1	1	1	1	3	3	3	2	3	2	1	3	1	2	1	1	1	2	2	2	2	2
2	3	1	1	1	4	2	4	1	2	1	1	2	1	1	1	4	2	1	3	1	2	1	2	1	3	1	1	1	1	1	1	2	5	1	1	3	1	3	2	2	2	2	4	4	3	1	3	2	2
3	3	3	3	3	2	3	3	3	2	4	2	4	4	3	3	2	3	3	3	3	3	3	3	3	3	3	3	3	3	3	3	3	3	3	3	3	3	5	4	4	4	4	4	5	5	2	3	2	2
1	1	2	1	1	1	3	1	1	1	2	2	5	5	2	4	1	5	5	5	2	3	4	4	2	5	5	2	5	5	5	5	5	1	2	2	4	3	5	2	5	5	4	2	2	5	1	5	1	4
2	3	2	2	3	2	3	2	2	2	2	2	3	1	2	1	2	4	2	3	3	3	3	3	3	3	3	3	3	3	3	3	2	3	3	2	2	3	1	3	2	3	2	1	2	2	3	4	3	4
1	1	3	1	1	4	3	1	2	1	3	3	5	2	3	1	1	3	1	1	1	1	3	1	1	4	2	1	1	1	1	1	2	1	2	1	1	1	1	1	1	1	1	1	1	1	1	4	3	2
2	2	2	1	3	2	4	2	3	2	4	2	4	3	1	2	2	4	3	3	1	3	3	3	4	4	2	1	3	3	3	2	4	2	4	3	1	1	1	4	1	1	1	1	1	1	2	5	3	3
2	2	2	3	3	2	3	2	3	2	3	3	4	3	2	3	2	4	3	4	3	2	4	3	4	4	4	4	4	4	4	4	4	2	4	4	4	3	3	4	2	4	4	4	3	4	2	4	2	2
2	2	2	2	2	2	2	2	2	2	3	3	4	2	3	2	3	4	2	4	2	2	2	2	2	4	2	2	3	2	2	2	4	3	3	3	2	2	2	3	2	2	2	2	2	2	2	2	2	2
2	2	1	1	1	1	2	2	2	2	4	2	3	2	2	2	2	4	2	3	2	2	3	2	2	4	2	1	1	2	1	1	3	2	3	2	4	4	5	4	4	4	3	4	4	4	4	4	3	2
3	3	3	3	3	2	3	3	3	3	3	3	4	3	2	3	2	4	3	3	2	3	2	2	3	4	2	2	3	2	2	2	4	2	2	3	4	4	4	3	2	2	3	4	1	3	2	3	3	3
3	4	3	3	3	3	3	3	4	3	4	4	5	3	3	2	3	4	3	3	5	3	5	4	5	5	3	3	4	5	3	3	4	1	3	5	1	1	1	3	3	4	5	5	4	4	3	3	5	5
2	2	2	2	2	2	2	3	3	2	3	2	4	3	2	2	3	4	3	4	2	2	3	3	2	4	3	2	3	2	2	3	4	2	3	3	3	3	2	3	3	4	4	3	3	3	3	3	3	3
2	1	2	1	2	1	2	1	3	1	1	3	4	2	1	1	2	4	2	3	1	2	4	1	1	4	2	1	1	1	1	1	3	2	2	1	2	1	1	4	1	1	1	1	1	1	1	2	1	1
2	2	2	2	2	2	2	3	2	2	1	1	4	1	2	1	2	4	1	3	3	2	2	1	1	4	2	2	3	1	2	1	3	4	2	2	3	2	2	4	3	3	3	2	2	3	3	4	2	4
2	2	4	2	3	3	3	3	3	3	4	3	3	2	3	3	2	4	2	3	2	4	2	3	4	2	2	2	3	3	2	4	2	4	2	3	2	2	2	2	3	2	2	3	2	2	4	4	4	4
2	2	2	2	2	2	2	2	2	1	4	3	5	3	2	2	2	4	4	4	2	2	4	3	2	4	3	2	2	5	2	3	4	2	4	2	4	4	4	4	2	2	4	4	2	3	5	4	4	4
3	2	2	1	2	3	3	3	3	3	2	2	3	2	1	1	3	2	1	2	2	2	2	2	1	2	1	1	2	1	1	1	2	2	2	2	2	2	2	3	3	3	2	1	4	3	2	2	3	2
1	3	1	1	1	2	3	3	2	2	3	1	4	2	2	1	3	4	1	4	1	3	3	3	1	4	1	3	1	1	1	1	3	4	3	1	3	1	2	4	2	3	3	2	1	3	1	3	2	2
2	2	2	1	2	2	2	3	3	3	3	2	3	2	1	1	3	3	2	3	3	2	3	3	2	3	2	1	3	2	1	1	2	3	3	2	1	1	1	2	2	2	1	1	1	2	3	4	1	1
2	1	3	3	3	1	2	2	3	1	3	2	4	4	3	3	3	4	3	3	3	2	4	3	3	4	3	3	3	4	2	2	3	3	3	3	3	2	2	3	2	2	2	1	2	2	2	3	2	2
2	2	2	2	3	3	3	3	3	2	4	2	4	2	3	2	3	3	2	3	3	2	4	2	3	3	2	2	3	4	2	2	3	3	3	3	1	2	1	2	1	2	1	1	1	1	2	4	2	2
2	3	2	2	3	3	3	3	3	2	3	3	4	3	4	3	4	4	3	4	3	3	3	3	3	4	3	3	3	3	3	4	3	3	4	2	3	3	2	3	2	2	3	2	2	2	4	4	3	3
4	3	2	4	4	3	4	3	3	2	3	1	5	2	4	4	3	5	2	3	1	4	2	2	2	5	2	4	4	2	2	1	4	2	4	2	2	2	2	2	2	2	2	1	1	3	3	3	1	1
2	3	3	2	1	3	3	4	2	2	3	2	5	3	1	2	2	5	4	4	2	1	4	2	2	5	3	1	5	5	1	3	5	1	3	4	3	1	3	4	3	2	2	2	3	3	3	4	2	2
2	2	2	2	2	2	2	2	3	2	4	3	3	2	2	2	2	3	2	2	3	2	4	2	2	3	2	1	4	2	1	2	2	2	2	3	3	3	2	3	2	4	3	2	2	2	2	4	4	4
1	1	5	2	2	1	3	2	3	1	2	2	5	4	2	2	4	4	3	4	2	2	3	4	2	4	4	2	2	2	2	3	4	4	4	4	2	2	2	4	2	2	2	2	2	2	4	4	4	4
2	2	3	1	3	1	1	1	3	3	3	3	3	3	3	3	3	3	1	3	3	3	3	3	3	3	3	3	3	3	3	3	3	3	3	3	3	2	2	4	3	1	2	2	1	3	1	1	1	1
3	3	4	3	4	3	3	3	3	3	3	3	3	3	3	3	3	3	3	3	3	3	3	3	3	3	3	3	3	3	3	3	3	3	3	3	4	3	4	3	2	3	4	3	3	4	3	4	4	4
2	2	2	2	2	2	2	2	3	3	2	2	2	2	2	2	4	2	2	2	2	2	2	2	2	3	2	3	2	2	2	2	2	2	2	2	2	2	2	2	3	3	2	2	2	2	2	3	3	3
2	2	4	3	3	3	2	2	4	2	4	4	4	4	3	4	2	4	4	3	5	2	4	3	4	4	4	4	4	4	4	4	4	2	4	4	3	1	2	2	1	1	3	4	2	4	4	4	4	4
3	3	3	4	3	3	4	3	3	2	2	1	4	3	2	2	4	4	2	3	1	3	1	3	1	3	2	2	1	1	1	2	3	3	2	3	2	2	2	3	2	3	2	2	2	3	1	4	3	3
2	2	3	2	3	2	4	3	3	2	2	2	3	3	3	3	3	3	3	4	2	2	2	3	3	3	3	2	2	2	2	2	2	3	3	3	3	3	3	3	3	3	3	2	5	3	2	2	2	2
3	3	2	2	4	2	2	2	3	3	2	2	3	3	1	1	2	4	2	2	1	3	3	3	2	3	2	3	2	3	2	2	2	2	2	3	3	3	4	5	3	3	4	3	4	4	3	4	3	4
2	1	4	2	3	2	2	2	5	3	1	5	5	4	3	4	1	5	5	1	1	4	4	3	4	4	2	3	4	4	4	2	5	3	5	4	1	1	1	3	1	1	1	1	1	1	5	5	5	5
3	2	3	4	4	2	3	3	4	2	4	4	5	4	4	4	2	4	3	3	3	2	3	3	3	4	3	3	3	3	2	2	4	2	3	4	4	3	3	3	2	2	2	2	2	2	3	3	3	3
3	1	2	5	5	1	4	4	5	1	2	3	4	1	2	2	1	3	1	1	3	1	4	1	4	3	1	3	4	3	1	1	2	1	4	1	1	2	1	5	1	1	1	1	1	5	2	5	5	5
1	1	1	1	1	1	1	1	1	5	1	1	2	1	1	1	1	3	1	3	1	1	1	3	1	4	4	1	1	1	1	1	3	1	2	1	1	1	1	2	1	1	1	1	1	1	1	1	1	1
2	2	2	3	4	2	3	3	4	1	2	2	5	4	2	3	3	5	4	3	2	3	3	2	4	5	3	2	2	3	1	1	5	2	4	5	1	1	1	2	1	1	1	1	1	1	1	3	3	2
2	2	3	3	3	2	2	2	3	2	2	1	3	2	1	1	2	3	2	2	1	2	1	2	1	2	2	2	1	1	2	2	2	2	3	2	3	2	3	3	2	2	1	1	3	4	2	3	3	3
2	2	2	3	2	2	2	2	2	2	3	3	4	2	3	2	3	3	2	3	2	3	2	3	2	3	1	2	2	2	2	1	3	3	3	1	5	5	3	5	5	5	3	1	5	5	2	4	1	1
2	2	2	2	3	1	1	2	3	2	4	3	3	2	4	2	2	4	3	4	3	2	4	2	3	4	3	2	3	4	2	1	2	2	4	4	2	1	1	1	1	1	1	1	1	3	3	3	4	4
2	2	4	3	2	3	2	3	2	3	3	3	4	2	2	2	3	3	2	4	2	2	3	2	4	4	2	3	3	3	2	2	3	3	3	3	2	3	3	3	1	1	1	1	1	1	2	4	2	2
3	4	3	3	4	2	4	3	4	2	3	3	4	2	2	2	2	3	2	1	3	3	3	3	3	3	2	2	3	3	2	2	2	4	2	2	1	1	1	2	1	1	1	1	1	1	3	4	4	4
2	2	2	2	2	2	3	1	4	2	2	2	4	3	2	2	2	5	2	3	2	1	4	2	2	4	2	2	2	3	2	2	2	3	3	3	2	2	2	2	2	2	2	2	2	2	3	3	3	2
2	3	3	2	2	2	3	2	3	1	5	2	4	4	3	2	2	4	4	4	1	3	3	2	1	5	3	2	3	4	3	3	4	3	4	3	3	2	3	5	4	3	4	2	4	3	3	5	3	4
1	1	3	1	5	2	3	2	1	2	5	3	5	3	3	2	1	5	3	2	2	3	5	1	4	5	3	1	4	1	1	2	4	5	2	2	1	1	1	3	1	3	1	3	1	1	1	4	3	3
2	2	3	2	2	2	2	2	3	2	3	2	4	2	3	2	2	4	2	3	2	2	2	3	2	4	2	2	2	2	2	2	4	2	3	2	3	2	4	4	3	4	3	2	3	4	3	4	2	3
2	2	2	2	2	2	3	2	3	2	3	3	4	2	2	1	2	4	2	2	3	2	3	2	3	4	2	2	2	3	2	2	4	3	4	3	4	4	4	4	4	4	4	3	3	4	4	4	4	2
2	3	3	1	1	3	3	2	1	2	4	2	4	3	3	1	3	4	2	3	2	3	4	2	1	4	2	3	3	3	1	1	4	3	4	3	3	2	2	2	2	3	3	2	1	2	3	2	2	2
2	3	2	3	3	3	3	2	2	2	2	3	3	3	2	2	3	2	2	2	2	3	2	2	2	2	2	2	2	3	1	1	2	4	2	1	2	1	1	2	1	1	1	1	1	2	1	4	1	1
2	2	3	3	3	2	3	2	3	2	4	3	3	2	3	3	3	4	2	2	1	2	2	3	1	4	2	3	2	4	2	2	4	2	4	4	1	1	1	5	1	2	1	1	1	1	2	3	3	3
2	3	3	2	2	2	3	2	2	2	3	2	4	2	2	2	2	4	2	2	2	2	3	2	2	3	3	2	2	3	1	1	2	2	3	2	2	2	2	2	3	2	2	2	2	1	1	4	2	2
2	2	4	3	2	2	3	3	4	2	4	4	4	2	2	2	4	4	2	3	2	2	3	3	2	4	2	2	2	2	2	2	4	3	3	2	4	4	4	4	4	4	3	4	4	4	4	4	4	4
4	3	4	3	3	1	4	4	3	1	4	1	3	1	1	1	1	5	1	2	1	1	1	1	3	4	1	1	2	1	1	1	5	3	5	5	3	1	1	2	1	1	1	1	1	1	1	4	3	1
2	2	3	3	3	3	3	3	3	3	3	3	3	3	2	2	3	3	3	4	3	3	3	3	3	3	3	3	3	3	3	3	3	3	3	3	1	1	1	3	1	1	1	1	1	1	4	4	4	4
2	2	3	2	2	2	3	2	3	2	2	2	3	2	4	3	2	3	2	2	2	2	2	3	2	3	2	3	2	2	2	2	2	2	3	2	2	2	2	4	2	2	2	2	2	2	2	4	4	4
[truncated: 59 more columns]
